# Supplementary material for: Linking EORTC QLQ-C-30 and PedsQL/PEDQOL physical functioning scores in patients with osteosarcoma
Source: Eur J Cancer. 2022 Jul;170:209–35. doi: 10.1016/j.ejca.2022.03.018 (PMC9251607; doi:10.1016/j.ejca.2022.03.018)
Supplement: Multimedia component 1 [file mmc1.zip]

Archive with 41 entries (41 files):
- cas-common.sty
- cas-dc-template.tex
- cas-dc.cls
- cas-refs.bib
- model1-num-names.bst
- README
- pedqol_eortc_functions_physical.png
- pedsql_eortc_functions_physical.png
- pedsql_eortc_qq_plot.png
- pedqol_eortc_qq_plot.png
- pedsql_eortc_physical_bland_altman_log_back.png
- pedsql_eortc_physical_bland_altman_log.png
- figs/Fig1.pdf
- figs/Fig2.pdf
- figs/Fig3.pdf
- figs/grabs.pdf
- figs/pic1.pdf
- figs/functions-physical.png
- figs/physical-histogram.png
- figs/bland-altman-physical.png
- figs/physical-qqplot.png
- figs/pedsql_eortc_qq_plot.png
- figs/bland-altman-physical-log.png
- figs/pedsql_eortc_physical_histogram.png
- figs/pedqol_eortc_physical_histogram.png
- figs/pedsql_eortc_functions_physical.png
- figs/pedqol_eortc_functions_physical.png
- figs/pedqol_eortc_physical_bland_altman.png
- figs/pedsql_eortc_physical_bland_altman.png
- figs/pedqol_eortc_qq_plot.png
- figs/pedsql_eortc_qq_log_plot.png
- figs/pedsql_eortc_physical_bland_altman_log_back.png
- figs/pedsql_eortc_physical_bland_altman_log.png
- figs/Fig. 6.png
- figs/test.png
- thumbnails/cas-email.jpeg
- thumbnails/cas-facebook.jpeg
- thumbnails/cas-gplus.jpeg
- thumbnails/cas-linkedin.jpeg
- thumbnails/cas-twitter.jpeg
- thumbnails/cas-url.jpeg
