# Supplementary material for: Linking EORTC QLQ-C-30 and PedsQL/PEDQOL physical functioning scores in patients with osteosarcoma
Source: Eur J Cancer. 2022 Jul;170:209–35. doi: 10.1016/j.ejca.2022.03.018 (PMC9251607; doi:10.1016/j.ejca.2022.03.018)
Supplement: Multimedia component 1 [file mmc1.zip › cas-dc-template.tex]

%% 
%% Copyright 2019-2020 Elsevier Ltd
%% 
%% This file is part of the 'CAS Bundle'.
%% --------------------------------------
%% 
%% It may be distributed under the conditions of the LaTeX Project Public
%% License, either version 1.2 of this license or (at your option) any
%% later version.  The latest version of this license is in
%%    http://www.latex-project.org/lppl.txt
%% and version 1.2 or later is part of all distributions of LaTeX
%% version 1999/12/01 or later.
%% 
%% The list of all files belonging to the 'CAS Bundle' is
%% given in the file `manifest.txt'.
%% 
%% Template article for cas-dc documentclass for 
%% double column output.

%\documentclass[a4paper,fleqn,longmktitle]{cas-dc}
\documentclass[a4paper,fleqn]{cas-dc}

%\usepackage[numbers]{natbib}
%\usepackage[authoryear]{natbib}
\bibliographystyle{unsrtnat}
\usepackage[numbers,sort&compress]{natbib}

\usepackage{tabularx}

\usepackage{booktabs}

\usepackage{dcolumn}

\newcolumntype{d}[1]{D..{#1}}
\newcolumntype{R}[1]{D{-}{\text{--}}{#1}}

\usepackage{amssymb}
\numberwithin{table}{section}

\newcommand\mc[1]{\multicolumn{1}{l}{#1}} % handy shortcut macro

\usepackage{lscape}

\usepackage{makecell}

\renewcommand\theadalign{tl}
\renewcommand\theadfont{\bfseries}
\renewcommand\theadgape{\Gape[4pt]}
\renewcommand\cellgape{\Gape[4pt]}

\newcommand{\rowgroup}[1]{\hspace{-1em}#1}

% array package and thick rules for tables
\usepackage{array}

\usepackage{amsmath}

\newcolumntype{R}[1]{D{-}{\text{--}}{#1}}

\usepackage[
  separate-uncertainty = true,
  multi-part-units = repeat
]{siunitx}

\usepackage{tikz}
\usetikzlibrary{decorations.pathreplacing}
\definecolor{3B9AB2}{HTML}{3B9AB2}
\definecolor{78B7C5}{HTML}{78B7C5}
\definecolor{EBCC2A}{HTML}{EBCC2A}
\definecolor{E1AF00}{HTML}{E1AF00}
\definecolor{5F5647}{HTML}{5F5647}
\definecolor{F21A00}{HTML}{F21A00}
\definecolor{myGreen}{RGB}{0,255,71}

\usepackage{xcolor}
\usepackage{colortbl}
\usepackage{forloop}

\usepackage{longtable}

\usepackage{tablefootnote}

\usepackage{threeparttable}

\usepackage{blindtext}

\usepackage{bm}

\usepackage{nameref}

\usepackage{caption}
\usepackage{subcaption}

\usepackage[T1]{fontenc}
\catcode`\_=12

\usepackage{float}

\usepackage{flafter} 

\makeatletter
\let\oldlt\longtable
\let\endoldlt\endlongtable
\def\longtable{\@ifnextchar[\longtable@i \longtable@ii}
\def\longtable@i[#1]{\begin{figure}[t]
\onecolumn
\begin{minipage}{0.5\textwidth}
\oldlt[#1]
}
\def\longtable@ii{\begin{figure}[t]
\onecolumn
\begin{minipage}{0.5\textwidth}
\oldlt
}
\def\endlongtable{\endoldlt
\end{minipage}
\twocolumn
\end{figure}}
\makeatother


\newcount\n
\n=0
\def\tablebody{}
\makeatletter
\loop\ifnum\n<100
        \advance\n by1
        \protected@edef\tablebody{\tablebody
                \textbf{\number\n.}& shortText
                \tabularnewline
        }
\repeat

\makeatletter
\let\mcnewpage=\newpage
\newcommand{\TrickSupertabularIntoMulticols}{%
  \renewcommand\newpage{%
    \if@firstcolumn
      \hrule width\linewidth height0pt
      \columnbreak
    \else
      \mcnewpage
    \fi
  }%
}
\makeatother

%% Include all macros below

\newcommand{\lorem}{{\bf LOREM}}
\newcommand{\ipsum}{{\bf IPSUM}}

\newcolumntype{R}[1]{D{-}{\text{--}}{#1}}

\newcounter{loopcntr}
\newcommand{\rpt}[2][1]{%
  \forloop{loopcntr}{0}{\value{loopcntr}<#1}{#2}%
}
\newcommand{\on}[1][1]{
  \forloop{loopcntr}{0}{\value{loopcntr}<#1}{&\cellcolor{gray}}
}
\newcommand{\off}[1][1]{
  \forloop{loopcntr}{0}{\value{loopcntr}<#1}{&}
}

\renewcommand{\cellalign}{l}
\renewcommand\theadalign{bc}
\renewcommand\theadfont{\bfseries}
\renewcommand\theadgape{\Gape[4pt]}
\renewcommand\cellgape{\Gape[4pt]}

%%%Author definitions
\def\tsc#1{\csdef{#1}{\textsc{\lowercase{#1}}\xspace}}
\tsc{WGM}
\tsc{QE}
\tsc{EP}
\tsc{PMS}
\tsc{BEC}
\tsc{DE}
%%%

% Uncomment and use as if needed
%\newtheorem{theorem}{Theorem}
%\newtheorem{lemma}[theorem]{Lemma}
%\newdefinition{rmk}{Remark}
%\newproof{pf}{Proof}
%\newproof{pot}{Proof of Theorem \ref{thm}}

\begin{document}
\let\WriteBookmarks\relax
\def\floatpagepagefraction{1}
\def\textpagefraction{.001}

% Short title
\shorttitle{Linking paediatric questionnaires and the EORTC QLQ-C30}

% Short author
\shortauthors{A Budde et~al.}

% Main title of the paper
\title [mode = title]{Linking EORTC QLQ-C-30 and PedsQL/PEDQOL physical functioning scores in patients with osteosarcoma}                      
% Title footnote mark
\tnotemark[1]

% Title footnote 1.
% eg: \tnotetext[1]{Title footnote text}
% \tnotetext[<tnote number>]{<tnote text>} 
\tnotetext[1]{The study includes results from the EURAMOS-1 trial, registered as \href{https://www.clinicaltrials.gov/ct2/show/NCT00134030}{NCT00134030} and \href{https://trialsearch.who.int/Trial2.aspx?TrialID=ISRCTN67613327}{ISRCTN 67613327}}.


% First author
%
% Options: Use if required
% eg: \author[1,3]{Author Name}[type=editor,
%       style=chinese,
%       auid=000,
%       bioid=1,
%       prefix=Sir,
%       orcid=0000-0000-0000-0000,
%       facebook=<facebook id>,
%       twitter=<twitter id>,
%       linkedin=<linkedin id>,
%       gplus=<gplus id>]
\author[1]{Axel Budde}[type=editor,
                        auid=000,bioid=1,
                        orcid=0000-0001-7535-8400]

% Corresponding author indication
\cormark[1]

% Footnote of the first author


% Email id of the first author
\ead{axel.budde@ukbonn.de}

% URL of the first author


%  Credit authorship
\credit{Conceptualisation, Data curation, Formal analysis, Methodology, Software, Writing - original draft preparation, Visualisation}

% Address/affiliation
\affiliation[1]{organization={Department of Paediatric Haematology and Oncology, University Hospital Bonn},
    city={Bonn},
    % citysep={}, % Uncomment if no comma needed between city and postcode
    % state={},
    country={Germany}}

% Second author
\author[1]{Katja Baust}

% Email id of the first author
\ead{katja.baust@ukbonn.de}

\credit{Conceptualisation, Data curation, Writing - review and editing, Project administration }

% Third author
\author[2]{Leonie Weinhold}
\ead{leonie.weinhold@ukbonn.de}

\credit{Methodology, Validation, Writing - review \& editing}

% Address/affiliation
\affiliation[2]{organization={Department of Medical Biometry, Informatics, and Epidemiology, Medical Faculty, University Hospital Bonn}, 
    % addressline={}, 
    city={Bonn},
    % citysep={}, % Uncomment if no comma needed between city and postcode
    country={Germany}}

% Fourth author
\author%
[3]
{Mark Bernstein}
\ead{mark.bernstein@iwk.nshealth.ca}

\affiliation[3]{organization={IWK Health Centre, Dalhousie University},
    city={Halifax},
    state={NS},
    % citysep={}, % Uncomment if no comma needed between city and postcode
    country={Canada}}
    
\credit{Investigation, Writing - review and editing}
    
% Fifth author
\author%
[4]
{Stefan Bielack}
\ead{s.bielack@klinikum-stuttgart.de}

\affiliation[4]{organization={Zentrum für Kinder-, Jugend- und Frauenmedizin, Pädiatrie, Klinikum Stuttgart, Olgahospital},
    city={Stuttgart},
    % citysep={}, % Uncomment if no comma needed between city and postcode
    country={Germany}}
    
\credit{Investigation, Writing - review and editing}
    
% Sixth author
\author%
[5]
{Catharina Dhooge}
\ead{catharina.dhooge@ugent.be}

\affiliation[5]{organization={Department of Internal Medicine and Paediatrics, Faculty of Medicine and Health Sciences, Ghent University Hospital},
    city={Ghent},
    % citysep={}, % Uncomment if no comma needed between city and postcode
    country={Belgium}}
    
\credit{Investigation, Writing - review and editing}
    
% Seventh author
\author%
[6]
{Lars Hjorth}
\ead{lars.hjorth@med.lu.se}

\affiliation[6]{organization={Department of Clinical Sciences, Department of Paediatrics, Lund University, Skane University Hospital},
    city={Lund},
    % citysep={}, % Uncomment if no comma needed between city and postcode
    country={Sweden}}
    
\credit{Investigation, Writing - review and editing}
    
% Eighth author
\author%
[7]
{Katherine A. Janeway}
\ead{katherine_janeway@dfci.harvard.edu}

\affiliation[7]{organization={Dana-Farber/Boston Children's Cancer and Blood Disorders Center, Harvard Medical School},
    city={Boston},
    % citysep={}, % Uncomment if no comma needed between city and postcode
     state={MA},
    country={USA}}
    
\credit{Investigation, Writing - review and editing}
    
% Nineth author
\author%
[8]
{Meriel Jenney}
\ead{meriel.jenney@wales.nhs.uk}

\affiliation[8]{organization={Women's Services Clinical Board, University Hospital of Wales},
    city={Cardiff},
    % citysep={}, % Uncomment if no comma needed between city and postcode
    country={UK}}
    
\credit{Investigation, Writing - review and editing}

% Tenth author
\author%
[9]
{Mark D. Krailo}
\ead{mkrailo@childrensoncologygroup.org}

\affiliation[9]{organization={Statistics and Data Center, Children's Oncology Group},
    city={Monrovia},
    % citysep={}, % Uncomment if no comma needed between city and postcode
     state={CA},
    country={USA}}
    
\credit{Investigation, Writing - review and editing}
    
% Eleventh author
\author%
[10]
{Neyssa Marina}[type=editor,
                        auid=000,bioid=1,
                        orcid=0000-0002-7195-8887]
\ead{neyssa.marina@fiveprime.com}


\affiliation[10]{organization={Five Prime Therapeutics},
    city={South San Francisco},
    % citysep={}, % Uncomment if no comma needed between city and postcode
     state={CA},
    country={USA}}
    
\credit{Investigation, Writing - review and editing}
    
% Twelfth author
\author%
[11]
{Rajaram Nagarajan}
\ead{rajaram.nagarajan@cchmc.org}

\affiliation[11]{organization={Division of Hematology-Oncology, Cincinnati Children’s Hospital Medical Center, University of Cincinnati College of Medicine},
    city={Cincinnati},
    % citysep={}, % Uncomment if no comma needed between city and postcode
     state={OH},
    country={USA}}
    
\credit{Investigation, Writing - review and editing}
    
% Thirteenth author
\author%
[12]
{Sigbjørn Smeland}
\ead{sigbjorn.smeland@medisin.uio.no}

\affiliation[12]{organization={Norwegian Radium Hospital, Oslo University Hospital},
    city={Oslo},
    % citysep={}, % Uncomment if no comma needed between city and postcode
    country={Norway}}
    
\credit{Investigation, Writing - review and editing}
    
% Fourteenth author
\author%
[13]
{Matthew R. Sydes}
\ead{m.sydes@ucl.ac.uk}

\affiliation[13]{organization={MRC Clinical Trials Unit at UCL, Institute of Clinical Trials and Methodology, University College London},
    city={London},
    % citysep={}, % Uncomment if no comma needed between city and postcode
    country={UK}}
    
\credit{Investigation, Methodology, Writing - review and editing}
    
% Fifteenth author
\author%
[14]
{Patricia De Vos}
\ead{patricia.devos@ugent.be}

\affiliation[14]{organization={Department of Paediatric Haematology and Oncology, Ghent University Hospital},
    city={Ghent},
    % citysep={}, % Uncomment if no comma needed between city and postcode
    country={Belgium}}
    
\credit{Investigation, Writing - review and editing}

% Sixteenth author
\author%
[15]
{Jeremy Whelan}
\ead{jeremy.whelan@nhs.net}

\affiliation[15]{organization={Department of Oncology, University College Hospital},
    city={London},
    % citysep={}, % Uncomment if no comma needed between city and postcode
    country={UK}}
    
\credit{Investigation, Writing - review and editing}
    
% Seventeenth author
\author%
[16]
{Andreas Wiener}
\ead{andreas.wiener@uk-essen.de}

\affiliation[16]{organization={West German Proton Therapy Center Essen},
    city={Essen},
    % citysep={}, % Uncomment if no comma needed between city and postcode
    country={Germany}}
    
\credit{Investigation, Writing - review and editing}

% Eighteenth author
\author%
[1]
{Gabriele Calaminus}
\ead{gabriele.calaminus@ukbonn.de}

\credit{Conceptualisation, Investigation, Writing - review and editing, Supervision}

% Footnote of the first author
\fnmark[1]

% Nineteenth author
\author%
[2]
{Matthias Schmid}
\ead{matthias.schmid@ukbonn.de}

\credit{Conceptualisation, Methodology, Writing - review and editing, Supervision}

% Footnote of the first author
\fnmark[1]


% Corresponding author text
\cortext[cor1]{Corresponding author}


% Footnote text
\fntext[fn1]{These authors contributed equally to this work.}


% For a title note without a number/mark


\appendix

\section{Software}
\label{software}

We conducted all statistical analyses using version 4.1.0 of the \textit{R} platform, version 2.0.7 of \textit{R} package \textit{equate} for score linking, \textit{R} package \textit{blandr} for the calculation of concordance correlation coefficients and the \textit{tidyverse} suite of \textit{R} packages for data preparation and data visualisation.

\section{Characteristics of participants by domain, overall and linked.}

\begin{table*}[h]
\caption{
{Characteristics of PedsQL participants by domain, overall and linked.}}
\label{table:CharacteristicsOfPedsQLParticipantsByDomainOverallAndLinked} 
\centering
\scalebox{0.7}{
\begin{threeparttable}
\begin{tabular}{>{\quad}l*{12}{d{3}}} 
\toprule
\rowgroup{\textbf{Characteristics}} & \multicolumn{12}{c}{\textbf{PedsQL participants by domain}} \\
\cmidrule(lr){2-13}
& \multicolumn{8}{c}{\textbf{Functional}} & \multicolumn{4}{c}{\textbf{Symptom}} \\
\cmidrule(lr){2-9} \cmidrule(lr){10-13}
& \multicolumn{2}{c}{\makecell[tl]{\textbf{Physical} \\ \textbf{Functioning}}} & \multicolumn{2}{c}{\makecell[tl]{\textbf{Emotional} \\ \textbf{Functioning}}} & \multicolumn{2}{c}{\makecell[tl]{\textbf{Cognitive} \\ \textbf{Functioning}}} & \multicolumn{2}{c}{\makecell[tl]{\textbf{Social} \\ \textbf{Functioning}}} & \multicolumn{2}{c}{\textbf{Fatigue}} & \multicolumn{2}{c}{\textbf{Pain}} \\ 
\cmidrule(lr){2-3} \cmidrule(lr){4-5} \cmidrule(lr){6-7} \cmidrule(lr){8-9} \cmidrule(lr){10-11} \cmidrule(lr){12-13}
& \mc{\textbf{Overall}} & \mc{\textbf{Linked}} & \mc{\textbf{Overall}} & \mc{\textbf{Linked}}  & \mc{\textbf{Overall}} & \mc{\textbf{Linked}} & \mc{\textbf{Overall}} & \mc{\textbf{Linked}} & \mc{\textbf{Overall}} & \mc{\textbf{Linked}} & \mc{\textbf{Overall}} & \mc{\textbf{Linked}} \\
\midrule
\rowgroup{\multirow{1}{*}{\textbf{Sex, \textit{n}}}} \\
\rowgroup{\textbf{(\%)}} \\
Male & 429 & 48 & 445 & 51 & 395 & 45 & 439 & 45 & 445 & 45 & 443 & 48 \\
& (56) & (64) & (57) & (64) & (57) & (64) & (56) & (64) & (57) & (64) & (57) & (62) \\
Female & 331 & 27 & 339 & 29 & 296 & 25 & 339 & 25 & 341 & 25 & 341 & 29 \\
& (44) & (36) & (43) & (36) & (43) & (36) &(44) & (36) & (43) & (36) & (44) & (38) \\
\midrule
\rowgroup{\multirow{1}{*}{\textbf{Age (years)\textsuperscript{1}}}} \\
\multirow{1}{*}{\textbf{Age group, \textit{n}}} \\
\textbf{(\%)} \\
5 to 15 & 671 & 44 & 690 & 48 & 609 & 43 & 685 & 43 & 694 & 43 & 692 & 47  \\
& (88) & (59) & (88) & (60) & (88) & (61) & (88) & (61) & (88) & (61) & (88) & (61) \\
16 to 17 & 74 & 22 & 78 & 30 & 69 & 20 & 77 & 20 & 76 & 20 & 76 & 21 \\
& (10) & (29) & (10) & (29) & (10) & (29) & (10) & (29) & (10) & (29) & (10) & (27) \\
18 or older & 15 & 9 & 16 & 7 & 13 & 9 & 16 & 7 & 16 & 7 & 16 & 9 \\
& (2) & (12) & (2) & (11) & (2) & (10) & (2) & (10) & (2) & (10) & (2) & (12) \\
\multirow{1}{*}{Mean} & 12.8 & 15.1 & 12.8 & 15.1 & 12.8 & 15.0 & 12.8 & 15.0 & 12.8 & 15.0 & 12.8 & 15.1 \\
$(SD)$ & (3.0) & (2.7) & (3.0) & (2.6) & (3.0) & (2.6) & (3.0) & (2.6) & (3.0) & (2.6) & (3.0)  & (2.7) \\
\midrule
\rowgroup{\multirow{1}{*}{\textbf{Study group, \textit{n}}}} \\
\rowgroup{\textbf{(\%)}} \\
COG & 616 & 73 & 640 & 78 & 562 & 68 & 632 & 68 & 639 & 68 & 638 & 75 \\
& (81) & (97) & (82) & (98) & (81) & (97) & (81) & (97) & (81)  & (97) & (81) & (97) \\
COSS & 0 & 0 & 0 & 0 & 0 & 0 & 0 & 0 & 0 & 0 & 0 & 0 \\
& (0) & (0) & (0) & (0) & (0) & (0) & (0) & (0) & (0) & (0) & (0) & (0) \\
EOI & 144 & 2 & 144 & 2 & 129 & 2 & 146 & 2 & 147 & 2 & 146 & 2 \\
&  (19) & (3) & (18) & (2) & (19) & (3) & (19) & (3) & (19) & (3) & (19) & (3) \\
SSG & 0 & 0 & 0 & 0 & 0 & 0 & 0 & 0 & 0 & 0 & 0 & 0\\
& (0) & (0) & (0) & (0) & (0) & (0) & (0) & (0) & (0) & (0) & (0) & (0) \\
\bottomrule
\end{tabular}
\begin{tablenotes}
      \footnotesize
      \item COG: Childrens's Oncology Group \\
      \item COSS: Cooperative Osteosarcoma Group \\
      \item EOI: European Osteosarcoma Intergroup \\
      \item SSG: Scandinavian Sarcoma Group \\
      \item \textsuperscript{1} Age refers to the age at the time of registration for participation in the study. 
    \end{tablenotes}
\end{threeparttable} 
}
\end{table*}


\begin{table*}[h]
\caption{
{Characteristics of PEDQOL participants by domain, overall and linked.}}
\label{table:CharacteristicsOfPEDQOLParticipantsByDomainOverallAndLinked}
\centering
\scalebox{0.7}{
\begin{threeparttable}
\begin{tabular}{>{\quad}l*{12}{d{3}}} 
\toprule
\rowgroup{\textbf{Characteristics}} & \multicolumn{12}{c}{\textbf{PedsQL participants by domain}} \\
\cmidrule(lr){2-13}
& \multicolumn{8}{c}{\textbf{Functional}} & \multicolumn{4}{c}{\textbf{Symptom}} \\
\cmidrule(lr){2-9} \cmidrule(lr){10-13}
& \multicolumn{2}{c}{\makecell[tl]{\textbf{Physical} \\ \textbf{Functioning}}} & \multicolumn{2}{c}{\makecell[tl]{\textbf{Emotional} \\ \textbf{Functioning}}} & \multicolumn{2}{c}{\makecell[tl]{\textbf{Cognitive} \\ \textbf{Functioning}}} & \multicolumn{2}{c}{\makecell[tl]{\textbf{Social} \\ \textbf{Functioning}}} & \multicolumn{2}{c}{\textbf{Fatigue}} & \multicolumn{2}{c}{\textbf{Pain}} \\ 
\cmidrule(lr){2-3} \cmidrule(lr){4-5} \cmidrule(lr){6-7} \cmidrule(lr){8-9} \cmidrule(lr){10-11} \cmidrule(lr){12-13}
& \mc{\textbf{Overall}} & \mc{\textbf{Linked}} & \mc{\textbf{Overall}} & \mc{\textbf{Linked}}  & \mc{\textbf{Overall}} & \mc{\textbf{Linked}} & \mc{\textbf{Overall}} & \mc{\textbf{Linked}} & \mc{\textbf{Overall}} & \mc{\textbf{Linked}} & \mc{\textbf{Overall}} & \mc{\textbf{Linked}} \\
\midrule
\rowgroup{\multirow{1}{*}{\textbf{Sex, \textit{n}}}} \\
\rowgroup{\textbf{(\%)}} \\
Male & 429 & 48 & 445 & 51 & 395 & 45 & 439 & 45 & 445 & 45 & 443 & 48 \\
& (56) & (64) & (57) & (64) & (57) & (64) & (56) & (64) & (57) & (64) & (57) & (62) \\
Female & 331 & 27 & 339 & 29 & 296 & 25 & 339 & 25 & 341 & 25 & 341 & 29 \\
& (44) & (36) & (43) & (36) & (43) & (36) &(44) & (36) & (43) & (36) & (44) & (38) \\
\midrule
\rowgroup{\multirow{1}{*}{\textbf{Age (years)\textsuperscript{1}}}} \\
\multirow{1}{*}{\textbf{Age group, \textit{n}}} \\
\textbf{(\%)} \\
5 to 15 & 671 & 44 & 690 & 48 & 609 & 43 & 685 & 43 & 694 & 43 & 692 & 47  \\
& (88) & (59) & (88) & (60) & (88) & (61) & (88) & (61) & (88) & (61) & (88) & (61) \\
16 to 17 & 74 & 22 & 78 & 30 & 69 & 20 & 77 & 20 & 76 & 20 & 76 & 21 \\
& (10) & (29) & (10) & (29) & (10) & (29) & (10) & (29) & (10) & (29) & (10) & (27) \\
18 or older & 15 & 9 & 16 & 7 & 13 & 9 & 16 & 7 & 16 & 7 & 16 & 9 \\
& (2) & (12) & (2) & (11) & (2) & (10) & (2) & (10) & (2) & (10) & (2) & (12) \\
\multirow{1}{*}{Mean} & 12.8 & 15.1 & 12.8 & 15.1 & 12.8 & 15.0 & 12.8 & 15.0 & 12.8 & 15.0 & 12.8 & 15.1 \\
$(SD)$ & (3.0) & (2.7) & (3.0) & (2.6) & (3.0) & (2.6) & (3.0) & (2.6) & (3.0) & (2.6) & (3.0)  & (2.7) \\
\midrule
\rowgroup{\multirow{1}{*}{\textbf{Study group, \textit{n}}}} \\
\rowgroup{\textbf{(\%)}} \\
COG & 616 & 73 & 640 & 78 & 562 & 68 & 632 & 68 & 639 & 68 & 638 & 75 \\
& (81) & (97) & (82) & (98) & (81) & (97) & (81) & (97) & (81)  & (97) & (81) & (97) \\
COSS & 0 & 0 & 0 & 0 & 0 & 0 & 0 & 0 & 0 & 0 & 0 & 0 \\
& (0) & (0) & (0) & (0) & (0) & (0) & (0) & (0) & (0) & (0) & (0) & (0) \\
EOI & 144 & 2 & 144 & 2 & 129 & 2 & 146 & 2 & 147 & 2 & 146 & 2 \\
&  (19) & (3) & (18) & (2) & (19) & (3) & (19) & (3) & (19) & (3) & (19) & (3) \\
SSG & 0 & 0 & 0 & 0 & 0 & 0 & 0 & 0 & 0 & 0 & 0 & 0\\
& (0) & (0) & (0) & (0) & (0) & (0) & (0) & (0) & (0) & (0) & (0) & (0) \\
\bottomrule
\end{tabular}
\begin{tablenotes}
      \footnotesize
      \item COG: Childrens's Oncology Group \\
      \item COSS: Cooperative Osteosarcoma Group \\
      \item EOI: European Osteosarcoma Intergroup \\
      \item SSG: Scandinavian Sarcoma Group \\
      \item \textsuperscript{1} Age refers to the age at the time of registration for participation in the study. 
    \end{tablenotes}
\end{threeparttable} 
}
\end{table*}

\section{Internal consistency reliability of the three instruments by domain.}

\begin{table*}[h]
\caption{Internal consistency reliability of the \textit{emotional functioning} aggregate scores of the three instruments.}
\label{table:InternalConsistencyEmotional}
\centering
\begin{tabular}{>{\quad}lllrlrrr} 
\toprule
\makecell{\textbf{Time} \\ \textbf{point}} & \textbf{Questionnaire} & \textbf{Linked to} & \textbf{\textit{N}} & \makecell{\textbf{Cronbach's $\alpha$} \\ \textbf{(95\% CI)}}  & \multicolumn{3}{c}{\textbf{Item-total correlation}} \\
\cmidrule(lr){6-8}
&&&&& \textbf{Min} & \textbf{Mean} & \textbf{Max} \\
\midrule
\multirow{5}{*}{\textbf{E1}} & \textbf{PedsQL} & \multirow{2}{*}{EORTC QLQ-C30} & 39 & 0.74 (0.61, 0.87) & 0.36 & 0.62 & 0.82 \\
\cmidrule(lr){2-2} \cmidrule(lr){4-8}
& \textbf{PEDQOL} && 47 & 0.56 (0.70, 0.84) & 0.31 & 0.60 & 0.79 \\
\cmidrule(lr){2-8}
& \multirow{2}{*}{\textbf{EORTC QLQ-C30}} & PedsQL & 39 & 0.72 (0.82, 0.91) & 0.52 & 0.72 & 0.91 \\
\cmidrule(lr){3-8}
&& PEDQOL & 47 & 0.73 (0.82, 0.90) & 0.65 & 0.71 & 0.80 \\
\midrule
\multirow{5}{*}{\textbf{E2}} & \textbf{PedsQL} & \multirow{2}{*}{EORTC QLQ-C30} & 29 & 0.72 (0.82, 0.93) & 0.44 & 0.71 & 0.80 \\
\cmidrule(lr){2-2} \cmidrule(lr){4-8}
& \textbf{PEDQOL} && 51 & 0.61 (0.73, 0.85) & 0.37 & 0.63 & 0.77 \\
\cmidrule(lr){2-8}
& \multirow{2}{*}{\textbf{EORTC QLQ-C30}} & PedsQL & 29 & 0.73 (0.82, 0.92) & 0.56 & 0.73 & 0.85 \\
\cmidrule(lr){3-8}
&& PEDQOL & 51 & 0.72 (0.81, 0.90) & 0.55 & 0.71 & 0.81 \\
\midrule
\multirow{5}{*}{\textbf{E3}} & \textbf{PedsQL} & \multirow{2}{*}{EORTC QLQ-C30} & 19 & 0.60 (0.77, 0.93) & 0.55 & 0.65 & 0.79 \\
\cmidrule(lr){2-2} \cmidrule(lr){4-8}
& \textbf{PEDQOL} && 43 & 0.35 (0.56, 0.77) & 0.38 & 0.48 & 0.75 \\
\cmidrule(lr){2-8}
& \multirow{2}{*}{\textbf{EORTC QLQ-C30}} & PedsQL & 19 & 0.60 (0.77, 0.95) & 0.59 & 0.73 & 0.87 \\
\cmidrule(lr){3-8}
&& PEDQOL & 43 & 0.67 (0.78, 0.88) & 0.55 & 0.68 & 0.82 \\
\midrule
\multirow{5}{*}{\textbf{E4}} & \textbf{PedsQL} & \multirow{2}{*}{EORTC QLQ-C30} & 18 & 0.66 (0.81, 0.95) & 0.29 & 0.70 & 0.87 \\
\cmidrule(lr){2-2} \cmidrule(lr){4-8}
& \textbf{PEDQOL} && 32 & 0.45 (0.65, 0.85) & 0.39 & 0.56 & 0.76 \\
\cmidrule(lr){2-8}
& \multirow{2}{*}{\textbf{EORTC QLQ-C30}} & PedsQL & 18 & 0.55 (0.73, 0.91) & 0.37 & 0.63 & 0.77 \\
\cmidrule(lr){3-8}
&& PEDQOL & 32 & 0.65 (0.77, 0.90) & 0.48 & 0.67 & 0.73 \\
\bottomrule
\end{tabular}
\end{table*}

\begin{table*}[h]
\caption{Internal consistency reliability of the \textit{cognitive functioning} aggregate scores of the three instruments.}
\label{table:InternalConsistencyCognitive}
\centering
\begin{tabular}{>{\quad}lllrd{3}rrrr} 
\toprule
\makecell{\textbf{Time} \\ \textbf{point}} & \textbf{Questionnaire} & \textbf{Linked to} & \textbf{\textit{N}} & \multicolumn{2}{l}{\makecell{\textbf{Cronbach's $\alpha$} \\ \textbf{(95\% CI)}}} & \multicolumn{3}{c}{\textbf{Item-total correlation}} \\
\cmidrule(lr){7-9}
&&&&&& \textbf{Min} & \textbf{Mean} & \textbf{Max} \\
\midrule
\multirow{5}{*}{\textbf{E1}} & \textbf{PedsQL} & \multirow{2}{*}{EORTC QLQ-C30} & 33 & 0.47 & (0.14, 0.80) & 0.47 & 0.47 & 0.47 \\
\cmidrule{2-2} \cmidrule{4-9}
& \textbf{PEDQOL} && 36 & 0.76 & (0.63, 0.88) & 0.41 & 0.63 & 0.76 \\
\cmidrule{2-9}
& \multirow{2}{*}{\textbf{EORTC QLQ-C30}} & PedsQL & 33 & 0.06 & (-0.56, 0.68) & 0.13 & 0.13 & 0.13 \\
\cmidrule{3-9}
&& PEDQOL & 38 & 0.66 & (0.45, 0.88) & 0.61 & 0.61 & 0.61 \\
\midrule
\multirow{5}{*}{\textbf{E2}} & \textbf{PedsQL} & \multirow{2}{*}{EORTC QLQ-C30} & 18 & 0.56 & (0.18, 0.94) & 0.54 & 0.54 & 0.54 \\
\cmidrule{2-2} \cmidrule{4-9}
& \textbf{PEDQOL} && 33 & 0.68 & (0.50, 0.85) & 0.36 & 0.54 & 0.68 \\
\cmidrule{2-9}
& \multirow{2}{*}{\textbf{EORTC QLQ-C30}} & PedsQL & 18 & 0.21 & (-0.47, 0.88) & 0.27 & 0.27 & 0.27 \\
\cmidrule{3-9}
&& PEDQOL & 33 & 0.41 & (0.01, 0.81) & 0.41 & 0.41 & 0.41 \\
\midrule
\multirow{5}{*}{\textbf{E3}} & \textbf{PedsQL} & \multirow{2}{*}{EORTC QLQ-C30} & 19 & 0.80 & (0.62, 0.97) & 0.75 & 0.75 & 0.75 \\
\cmidrule{2-2} \cmidrule{4-9}
& \textbf{PEDQOL} && 41 & 0.84 & (0.77, 0.92) & 0.53 & 0.72 & 0.81 \\
\cmidrule{2-9}
& \multirow{2}{*}{\textbf{EORTC QLQ-C30}} & PedsQL & 19 & 0.62 & (0.36, 0.87) & 0.66 & 0.66 & 0.66 \\
\cmidrule{3-9}
&& PEDQOL & 41 & 0.33 & (-0.07. 0.74) & 0.35 & 0.35 & 0.35 \\
\midrule
\multirow{5}{*}{\textbf{E4}} & \textbf{PedsQL} & \multirow{2}{*}{EORTC QLQ-C30} & 16 & 0.94 & (0.89, 1.00) & 0.92 & 0.92 & 0.92 \\
\cmidrule{2-2} \cmidrule{4-9}
& \textbf{PEDQOL} && 32 & 0.74 & (0.60, 0.88) & 0.54 & 0.62 & 0.76 \\
\cmidrule{2-9}
& \multirow{2}{*}{\textbf{EORTC QLQ-C30}} & PedsQL & 16 & 0.04 & (-0.88, 0.97) & 0.11 & 0.11 & 0.11 \\
\cmidrule{3-9}
&& PEDQOL & 41 & 0.33 & (-0.07, 0.74) & 0.69 & 0.69 & 0.69 \\
\bottomrule
\end{tabular}
\end{table*}

\begin{table*}[h]
\caption{Internal consistency reliability of the \textit{social functioning} aggregate scores of the three instruments.}
\label{table:InternalConsistencySocial}
\centering
\begin{tabular}{>{\quad}lllrd{3}rrrr} 
\toprule
\makecell{\textbf{Time} \\ \textbf{point}} & \textbf{Questionnaire} & \textbf{Linked to} & \textbf{\textit{N}} & \multicolumn{2}{l}{\makecell{\textbf{Cronbach's $\alpha$} \textbf{(95\% CI)}}} & \multicolumn{3}{c}{\textbf{Item-total correlation}} \\
\cmidrule{7-9}
&&&&&& \textbf{Min} & \textbf{Mean} & \textbf{Max} \\
\midrule
\multirow{5}{*}{\textbf{E1}} & \textbf{PedsQL} & \multirow{2}{*}{EORTC QLQ-C30} & 38 & 0.34 & ($-$0.01, 0.69) & 0.17 & 0.42 & 0.65 \\
\cmidrule{2-2} \cmidrule{4-9}
& \textbf{PEDQOL} && 47 & 0.24 & ($-$0.09, 0.58) & 0.05 & 0.30 & 0.53 \\
\cmidrule{2-9}
& \multirow{2}{*}{\textbf{EORTC QLQ-C30}} & PedsQL & 38 & 0.66 & (0.45, 0.87) & 0.61 & 0.61 & 0.61 \\
\cmidrule{3-9}
&& PEDQOL & 47 & 0.67 & (0.49, 0.86) & 0.62 & 0.62 & 0.62 \\
\midrule
\multirow{5}{*}{\textbf{E2}} & \textbf{PedsQL} & \multirow{2}{*}{EORTC QLQ-C30} & 27 & 0.62 & (0.41, 0.83) & 0.39 & 0.57 & 0.67 \\
\cmidrule{2-2} \cmidrule{4-9}
& \textbf{PEDQOL} && 40 & -0.22 & ($-$0.81, 0.38) & -0.33 & 0.20 & 0.81 \\
\cmidrule{2-9}
& \multirow{2}{*}{\textbf{EORTC QLQ-C30}} & PedsQL & 27 & 0.61 & (0.32, 0.90) & 0.57 & 0.57 & 0.57 \\
\cmidrule{3-9}
&& PEDQOL & 40 & 0.70 & (0.52, 0.89) & 0.65 & 0.65 & 0.65 \\
\midrule
\multirow{5}{*}{\textbf{E3}} & \textbf{PedsQL} & \multirow{2}{*}{EORTC QLQ-C30} & 19 & 0.48 & (0.14, 0.83) & -0.10 & 0.46 & 0.71 \\
\cmidrule{2-2} \cmidrule{4-9}
& \textbf{PEDQOL} && 28 & -0.27 & ($-$1.05, 0.50) & -0.50 & 0.15 & 0.49 \\
\cmidrule{2-9}
& \multirow{2}{*}{\textbf{EORTC QLQ-C30}} & PedsQL & 19 & 0.79 & (0.62, 0.96) & 0.76 & 0.76 & 0.76 \\
\cmidrule{3-9}
&& PEDQOL & 28 & 0.58 & (0.30, 0.86) & 0.57 & 0.57 & 0.57 \\
\midrule
\multirow{5}{*}{\textbf{E4}} & \textbf{PedsQL} & \multirow{2}{*}{EORTC QLQ-C30} & 17 & 0.60 & (0.36, 0.85) & 0.32 & 0.50 & 0.68 \\
\cmidrule{2-2} \cmidrule{4-9}
& \textbf{PEDQOL} && 24 & -0.02 & ($-$0.68, 0.64) & -0.03 & 0.21 & 0.71 \\
\cmidrule{2-9}
& \multirow{2}{*}{\textbf{EORTC QLQ-C30}} & PedsQL & 17 & 0.78 & (0.58, 0.98) & 0.74 & 0.74 & 0.74 \\
\cmidrule{3-9}
&& PEDQOL & 24 & 0.89 & (0.81, 0.98) & 0.85 & 0.85 & 0.85 \\
\bottomrule
\end{tabular}
\end{table*}

\begin{table*}[h]
\caption{Internal consistency reliability of the \textit{fatigue} aggregate scores of the three instruments.}
\label{table:InternalConsistencyFatigue}
\centering
\begin{tabular}{>{\quad}lllrd{3}rrrr} 
\toprule
\makecell{\textbf{Time} \\ \textbf{point}} & \textbf{Questionnaire} & \textbf{Linked to} & \textbf{\textit{N}} & \multicolumn{2}{l}{\makecell{\textbf{Cronbach's $\alpha$} \\ \textbf{(95\% CI)}}} & \multicolumn{3}{c}{\textbf{Item-total correlation}} \\
\cmidrule{7-9}
&&&&&& \textbf{Min} & \textbf{Mean} & \textbf{Max} \\
\midrule
\multirow{5}{*}{\textbf{E1}} & \textbf{PedsQL} & \multirow{2}{*}{EORTC QLQ-C30} & 40 & - & - & - & - & - \\
\cmidrule{2-2} \cmidrule{4-9}
& \textbf{PEDQOL} && 50 & - & - & - & - & - \\
\cmidrule{2-9}
& \multirow{2}{*}{\textbf{EORTC QLQ-C30}} & PedsQL & 40 & 0.82 & (0.71, 0.93) & 0.77 & 0.77 & 0.77 \\
\cmidrule{3-9}
&& PEDQOL & 50 & 0.89 & (0.83, 0.95) & 0.85 & 0.85 & 0.85 \\
\midrule
\multirow{5}{*}{\textbf{E2}} & \textbf{PedsQL} & \multirow{2}{*}{EORTC QLQ-C30} & 30 & - & - & - & - & - \\
\cmidrule{2-2} \cmidrule{4-9}
& \textbf{PEDQOL} && 54 & - & - & - & - & - \\
\cmidrule{2-9}
& \multirow{2}{*}{\textbf{EORTC QLQ-C30}} & PedsQL & 30 & 0.64 & (0.39, 0.90) & 0.59 & 0.59 & 0.59 \\
\cmidrule{3-9}
&& PEDQOL & 54 & 0.85 & (0.77, 0.93) & 0.80 & 0.80 & 0.80 \\
\midrule
\multirow{5}{*}{\textbf{E3}} & \textbf{PedsQL} & \multirow{2}{*}{EORTC QLQ-C30} & 19 & - & - & - & - & - \\
\cmidrule{2-2} \cmidrule{4-9}
& \textbf{PEDQOL} && 45 & - & - & - & - & - \\
\cmidrule{2-9}
& \multirow{2}{*}{\textbf{EORTC QLQ-C30}} & PedsQL & 19 & 0.87 & (0.75, 0.99) & 0.82 & 0.82 & 0.82 \\
\cmidrule{3-9}
&& PEDQOL & 45 & 0.88 & (0.81, 0.95) & 0.83 & 0.83 & 0.83 \\
\midrule
\multirow{5}{*}{\textbf{E4}} & \textbf{PedsQL} & \multirow{2}{*}{EORTC QLQ-C30} & 17 & - & - & - & - & - \\
\cmidrule{2-2} \cmidrule{4-9}
& \textbf{PEDQOL} && 32 & - & - & - & - & -  \\
\cmidrule{2-9}
& \multirow{2}{*}{\textbf{EORTC QLQ-C30}} & PedsQL & 17 & 0.73 & (0.50, 0.97) & 0.70 & 0.70 & 0.70 \\
\cmidrule{3-9}
&& PEDQOL & 32 & 0.59 & (0.35, 0.83) & 0.59 & 0.59 & 0.59 \\
\bottomrule
\end{tabular}
\end{table*}

\begin{table*}[h]
\caption{Internal consistency reliability of the \textit{pain} aggregate scores of the three instruments.}
\label{table:InternalConsistencyPain}
\centering
\begin{tabular}{>{\quad}lllrd{3}rrrr} 
\toprule
\makecell{\textbf{Time} \\ \textbf{point}} & \textbf{Questionnaire} & \textbf{Linked to} & \textbf{\textit{N}} & \multicolumn{2}{l}{\makecell{\textbf{Cronbach's $\alpha$} \\ \textbf{(95\% CI)}}} & \multicolumn{3}{c}{\textbf{Item-total correlation}} \\
\cmidrule{7-9}
&&&&&& \textbf{Min} & \textbf{Mean} & \textbf{Max} \\
\midrule
\multirow{5}{*}{\textbf{E1}} & \textbf{PedsQL} & \multirow{2}{*}{EORTC QLQ-C30} & 40 & - & - & - & - & - \\
\cmidrule{2-2} \cmidrule{4-9}
& \textbf{PEDQOL} && 50 & - & - & - & - & - \\
\cmidrule{2-9}
& \multirow{2}{*}{\textbf{EORTC QLQ-C30}} & PedsQL & 40 & 0.82 & (0.71, 0.93) & 0.77 & 0.77 & 0.77 \\
\cmidrule{3-9}
&& PEDQOL & 50 & 0.89 & (0.83, 0.95) & 0.85 & 0.85 & 0.85 \\
\midrule
\multirow{5}{*}{\textbf{E2}} & \textbf{PedsQL} & \multirow{2}{*}{EORTC QLQ-C30} & 30 & - & - & - & - & - \\
\cmidrule{2-2} \cmidrule{4-9}
& \textbf{PEDQOL} && 54 & - & - & - & - & - \\
\cmidrule{2-9}
& \multirow{2}{*}{\textbf{EORTC QLQ-C30}} & PedsQL & 30 & 0.64 & (0.39, 0.90) & 0.59 & 0.59 & 0.59 \\
\cmidrule{3-9}
&& PEDQOL & 54 & 0.85 & (0.77, 0.93) & 0.80 & 0.80 & 0.80 \\
\midrule
\multirow{5}{*}{\textbf{E3}} & \textbf{PedsQL} & \multirow{2}{*}{EORTC QLQ-C30} & 19 & - & - & - & - & - \\
\cmidrule{2-2} \cmidrule{4-9}
& \textbf{PEDQOL} && 45 & - & - & - & - & - \\
\cmidrule{2-9}
& \multirow{2}{*}{\textbf{EORTC QLQ-C30}} & PedsQL & 19 & 0.87 & (0.75, 0.99) & 0.82 & 0.82 & 0.82 \\
\cmidrule{3-9}
&& PEDQOL & 45 & 0.88 & (0.81, 0.95) & 0.83 & 0.83 & 0.83 \\
\midrule
\multirow{5}{*}{\textbf{E4}} & \textbf{PedsQL} & \multirow{2}{*}{EORTC QLQ-C30} & 17 & - & - & - & - & - \\
\cmidrule{2-2} \cmidrule{4-9}
& \textbf{PEDQOL} && 32 & - & - & - & - & -  \\
\cmidrule{2-9}
& \multirow{2}{*}{\textbf{EORTC QLQ-C30}} & PedsQL & 17 & 0.73 & (0.50, 0.97) & 0.70 & 0.70 & 0.70 \\
\cmidrule{3-9}
&& PEDQOL & 32 & 0.59 & (0.35, 0.83) & 0.59 & 0.59 & 0.59 \\
\bottomrule
\end{tabular}
\end{table*}

\section{Paediatric questionnaires and EORTC QLQ-C30: concordance measures.}

\begin{landscape}
\global\pdfpageattr\expandafter{\the\pdfpageattr/Rotate 90}
\begin{table}[h]
\caption{Paediatric questionnaires and EORTC QLQ-C30: concordance measures.}
\label{table:ConcordanceMeasuresComplete}
\centering
\begin{tabular}{llllllll}  
\thead{\makecell[tl]{\textbf{Concordance} \\ \textbf{Coefficient}}} & \textbf{Questionnaire} & \multicolumn{6}{c}{\textbf{Domain}} \\
\cmidrule(lr){3-8}
&& \multicolumn{4}{c}{\textbf{Functional}} & \multicolumn{2}{c}{\textbf{Symptom}} \\
\cmidrule(lr){3-6} \cmidrule(lr){7-8}
&& \makecell{\textbf{Physical} \\ \textbf{Functioning}} & \makecell{\textbf{Emotional} \\ \textbf{Functioning}} & \makecell{\textbf{Cognitive} \\ \textbf{Functioning}} & \makecell{\textbf{Social} \\ \textbf{Functioning}} & \textbf{Fatigue} & \textbf{Pain} \\
\midrule
Pearson's $r$ (95\% CI) & \makecell{PedsQL \\ PEDQOL} & \makecell{0.74 (0.64-0.82) \\ 0.64 (0.54-0.72)} & \makecell{0.64 (0.52-0.74) \\ 0.58 (0.47-0.67)} & \makecell{0.37 (0.17-0.54) \\ 0.57 (0.45-0.67)} & \makecell{0.27 (0.07-0.44) \\ 0.16 (-0.01-0.32)} & \makecell{0.70 (0.58-0.78) \\ 0.72 (0.64-0.78)} & \makecell{0.59 (0.45-0.70) \\ 0.73 (0.67-0.78)} \\
Lin's $\rho$ (95\% CI) & \makecell{PedsQL \\ PEDQOL} & \makecell{0.74 (0.64-0.82) \\ 0.64 (0.54-0.72)} & \makecell{0.55 (0.42-0.65) \\ 0.36 (0.27-0.44)} & \makecell{0.37 (0.17-0-54) \\ 0.47 (0.35-0.58)} & \makecell{0.17 (0.05-0.29) \\ 0.08 (-0.01-0.16)} & \makecell{0.69 (0.58-0.78) \\ 0.71 (0.63-0.77)} & \makecell{0.58 (0.45-0.69) \\ 0.73 (0.65-0.79)} \\
\bottomrule
\end{tabular}
\end{table}
\end{landscape}
\global\pdfpageattr\expandafter{\the\pdfpageattr/Rotate 0}

\clearpage

\section{EURAMOS-1 consortium.}
\begin{table*}[h]
\caption{EURAMOS-1 consortium.}
\label{table:EURAMOS-1}
\resizebox{16cm}{!}{
\begin{tabular*}{\tblwidth}{@{} LLLLLL@{} }
\toprule
\textbf{Name} & \textbf{Surname} & \makecell{\textbf{Affiliation} \\ \textbf{Dept/Programme/Centre}} & \textbf{Institution Name} & \textbf{City} & \textbf{Country} \\
\midrule
Sigbjørn & Smeland & Institute for Clinical Medicine & Oslo University Hospital & Oslo & NO \\
Stefan S & Bielack & Olgahospital Stuttgart & Klinikum Stuttgart & Stuttgart & DE \\
Jeremy & Whelan	&& University College Hospital & London & UK \\
Mark & Bernstein & IWK Health Center & Dalhousie University & Halifax, NS & CA \\
Kirsten & Sundby Hall & Institute for Clinical Medicine & Oslo University Hospital & Oslo & NO \\
Catherine & Rechnitzer & Rigshospitalet & University of Copenhagen & Copenhagen & DK \\
Mikael & Eriksson && Lund University & Lund & SE \\
Imre & Antal && Semmelweis University & Budapest & HU \\
Godehard & Friedel & Thoracic surgery & Klinik Schillerhöhe & Gerlingen & DE \\
Stefanie & Hecker-Nolting & Olgahospital Stuttgart & Klinikum Stuttgart & Stuttgart & DE \\
Edita & Kabickova && Motol University Hospital & Prague & CZ \\
Leo & Kager	&& St. Anna Kinderspital/CCRI & Vienna & AT \\
Thomas & Kühne && University Hospital Basel & Basel & CH \\
Susanna & Lang && Medical University of Vienna & Vienna & AT \\
Regine & Mayer-Steinacker && University Hospital Ulm & Ulm & DE \\
Peter & Reichardt	&& HELIOS Klinikum Berlin-Buch & Berlin & DE \\
Beate & Timmermann && University Hospital Essen & Essen & DE \\
Thekla & von Kalle & Olgahospital Stuttgart & Klinikum Stuttgart & Stuttgart & DE \\
Carola & Arndt && Mayo Clinic & Rochester, MN & US \\
Ching C & Lau && Baylor College of Medicine & Houston, TX & US \\
Cindy L & Schwartz & M D Anderson Cancer Center & University of Texas & Houston, TX & US \\
Douglas S & Hawkins	&& University of Washington & Seattle, WA & US \\
Holcombe E & Grier && Dana-Farber Cancer Institute & Boston, MA & US \\
Katherine A & Janeway && Dana-Farber Cancer Institute & Boston, MA & US \\
Ken L B & Brown	&& University of British Columbia & Vancouver, BC & CA \\
Leo & Mascarenhas & Keck School of Medicine & University of Southern California & Los Angeles, CA & US \\
Lisa & Teot	&& Boston Children’s Hospital & Boston, MA & US \\
Mark C & Gebhardt && Dana-Farber Cancer Institute & Boston, MA & US \\
Mark D & Krailo	&& Children’s Oncology Group & Arcadia, CA & US \\
Michael S & Isakoff	&& Connecticut Children’s Medical Center & Hartford, CT & US \\
Patrick J & Leavey & \makecell{Southwestern \\ Children’s Medical Center} & University of Texas & Dallas, TX & US \\
Paul A & Meyers	&& MSKCC & New York, NY & US \\
R Lor & Randall	& Primary Childrens Hospital & The University of Utah & SLC, UT & US \\
Raj & Nagarajan	&& Children’s Hospital Medical Center & Cincinnati, OH & US \\
Richard & Gorlick & M D Anderson Cancer Center & The University of Texas & Houston, TX & US \\
Robert & Goldsby & Pediatric Oncology & UCSF Medical Center-Mission Bay & SF, CA & US \\
Stephen L & Lessnick && Nationwide Children’s Hospital/OSU & Columbus, OH & US \\
Catherina & Dhooge && University Hospital Ghent & Ghent & BE \\
Michael & Capra	&& Our Lady's Children's Hospital & Dublin & IE \\
Jakob & Anninga	&&  && NL \\
Adrienne M & Flanagan & Cancer Institute & RNOH/UCL & Stanmore/London & UK \\
Robert & Grimer && Royal Orthopaedic Hospital & Birmingham & UK \\
Sandra & Strauss && University College Hospital & London & UK \\
Hans & Gelderblom && Leiden University Medical Center & Leiden & NL \\
Marleen & Renard && University Hospital Leuven & Leuven & BE \\
Fiona & Ingleby	& MRC Clinical Trials Unit & University College London & London & UK \\
Gordana & Jovic	& MRC Clinical Trials Unit & University College London & London & UK \\
Trude & Butterfaß-Bahloul && University Hospital Münster & Münster & DE \\
Gabriele & Calaminus & \makecell{Paediatric Haematology and \\ Oncology} & University Hospital Bonn & Bonn & DE \\
Pancras & Hogendoorn && Leiden University Medical Center & Leiden & NL \\
Matthew R & Sydes & MRC Clinical Trials Unit & University College London & London & UK \\
Neyssa & Marina && Five Prime Therapeutics, Inc & South SF, CA & US \\
\bottomrule
\end{tabular*}}
\end{table*}

\clearpage

\section{\textit{Physical functioning} items per questionnaire.\footnote{The US-English versions are displayed here in an exemplary fashion.}}
\label{PhysicalFunctioningItemsPerQuestionnaire}
\subsection{PedsQL physical functioning items.}

\hspace{\parindent} \textit{In the past \textbf{ONE month,} how much of a \textbf{problem} has this been for you ...}

\begin{table*}[H]
\caption{PedsQL physical functioning items.}
\label{table:PedsQLitemsPhysical}
\centering
\resizebox{16cm}{!}{
\begin{tabular}{>{\quad}lccccc} 
\toprule
\textbf{\textsc{About My Health and Activities} \textit{(problems with ... )}} & \textbf{Never} & \makecell[tc]{\textbf{Almost} \\ \textbf{Never}} & \textbf{Sometimes} & \textbf{Often} & \textbf{Always} \\ 
\midrule
1. It is hard for me to walk more than one block. & $\Box$ & $\Box$ & $\Box$ & $\Box$ & $\Box$ \\
\midrule
2. It is hard for me to run. & $\Box$ & $\Box$ & $\Box$ & $\Box$ & $\Box$ \\
\midrule
3. It is hard for me to do sports activity or exercise. & $\Box$ & $\Box$ & $\Box$ & $\Box$ & $\Box$ \\
\midrule
4. It is hard for me to lift something heavy. & $\Box$ & $\Box$ & $\Box$ & $\Box$ & $\Box$ \\
\midrule
5. It is hard for me to take a bath or shower by myself. & $\Box$ & $\Box$ & $\Box$ & $\Box$ & $\Box$ \\
\midrule
6. It is hard for me to do chores around the house. & $\Box$ & $\Box$ & $\Box$ & $\Box$ & $\Box$ \\
\midrule
7. I hurt or ache. & $\Box$ & $\Box$ & $\Box$ & $\Box$ & $\Box$ \\
\midrule
8. I have low energy & $\Box$ & $\Box$ & $\Box$ & $\Box$ & $\Box$ \\
\bottomrule
\end{tabular}}
\end{table*}

\subsection{PEDQOL physical functioning items.}

\begin{table*}[H]
\label{table:PEDQOLitemsPhysical}
\caption{PEDQOL physical functioning items.}
\centering
\resizebox{16cm}{!}{
\begin{tabular}{>{\quad}lcccc} 
\toprule
\makecell[tl]{\textbf{In der letzten Woche ... /} \\ \textbf{In the last week ...}} & \makecell[tc]{\textbf{Nie /} \\ \textbf{Never}} & \makecell[tc]{\textbf{Selten /} \\ \textbf{Rarely}} & \makecell[tc]{\textbf{Häufig /} \\ \textbf{Frequently}} & \makecell[tc]{\textbf{Immer /} \\ \textbf{Always}} \\ 
\midrule
\makecell[tl]{1. ... konnte ich mit meinen Freunden beim Sport mithalten. / \\ \hspace*{2.3mm} ... I was able to keep up with my friends in sports.} & \multirow{2}{*}{$\Box$}  & \multirow{2}{*}{$\Box$} & \multirow{2}{*}{$\Box$} & \multirow{2}{*}{$\Box$} \\
\midrule
\makecell[tl]{2. ... habe ich beim Spielen und beim Sport lieber zugesehen als mitgespielt. / \\ \hspace*{2.3mm} ... I watched rather than played in games and sports.} & \multirow{2}{*}{$\Box$}  & \multirow{2}{*}{$\Box$} & \multirow{2}{*}{$\Box$} & \multirow{2}{*}{$\Box$} \\
\midrule
\makecell[tl]{3.  ... habe ich mich stark gefühlt. / \\ \hspace*{2.3mm}  ... I felt strong.} & \multirow{2}{*}{$\Box$}  & \multirow{2}{*}{$\Box$} & \multirow{2}{*}{$\Box$} & \multirow{2}{*}{$\Box$} \\
\midrule
\makecell[tl]{4.  ... fühlte ich mich fit genug, um nach der Schule mit meinen Freunden zu spielen / \\ \hspace*{2.3mm}   ... I felt fit enough to play with my friends after school.} & \multirow{2}{*}{$\Box$}  & \multirow{2}{*}{$\Box$} & \multirow{2}{*}{$\Box$} & \multirow{2}{*}{$\Box$} \\
\bottomrule
\end{tabular}}
\end{table*}

\subsection{EORTC QLQ-C30 physical functioning items.}

\begin{table*}[H]
\caption{EORTC QLQ-C30 physical functioning items.}
\label{table:EORTCitemsPhysical}
\centering
\resizebox{16cm}{!}{
\begin{tabular}{>{\quad}lcccc} 
\toprule
\textbf{DURING THE PAST WEEK:} & \textbf{Not at All} & \textbf{A Little} & \textbf{Quite a Bit} & \textbf{Very Much} \\ 
\midrule
1. Were you short of breath? & $\Box$  & $\Box$ & $\Box$ & $\Box$ \\
\midrule
2. Have you had pain? & $\Box$  & $\Box$ & $\Box$ & $\Box$ \\
\midrule
3. Did you need to rest? & $\Box$  & $\Box$ & $\Box$ & $\Box$ \\
\midrule
4. Have you had trouble sleeping? & $\Box$  & $\Box$ & $\Box$ & $\Box$ \\
\midrule
5. Have you felt weak? & $\Box$  & $\Box$ & $\Box$ & $\Box$ \\
\bottomrule
\end{tabular}}
\end{table*}

\clearpage

\section{\textit{Emotional functioning} items per questionnaire.}

\subsection{PedsQL emotional functioning items.}

\hspace{\parindent} \textit{In the past \textbf{ONE month,} how much of a \textbf{problem} has this been for you ...}
\begin{table*}[H]
\caption{PedsQL emotional functioning items.}
\label{table:PedsQLitemsEmotional}
\centering
\resizebox{16cm}{!}{
\begin{tabular}{>{\quad}lccccc} 
\toprule
\textbf{\textsc{About My Feelings} \textit{(problems with ... )}} & \textbf{Never} & \makecell[tc]{\textbf{Almost} \\ \textbf{Never}} & \textbf{Sometimes} & \textbf{Often} & \textbf{Always} \\ 
\midrule
1. I feel afraid or scared. & $\Box$ & $\Box$ & $\Box$ & $\Box$ & $\Box$ \\
\midrule
2. I feel sad or blue. & $\Box$ & $\Box$ & $\Box$ & $\Box$ & $\Box$ \\
\midrule
3. I feel angry. & $\Box$ & $\Box$ & $\Box$ & $\Box$ & $\Box$ \\
\midrule
4. I have trouble sleeping. & $\Box$ & $\Box$ & $\Box$ & $\Box$ & $\Box$ \\
\midrule
5. I worry about what will happen to me. & $\Box$ & $\Box$ & $\Box$ & $\Box$ & $\Box$ \\
\bottomrule
\end{tabular}}
\end{table*}

\subsection{PEDQOL emotional functioning items.}

\begin{table*}[H]
\caption{PEDQOL emotional functioning items.}
\label{table:PEDQOLitemsEmotional}
\centering
\resizebox{16cm}{!}{
\begin{tabular}{>{\quad}lcccc} 
\toprule
\makecell[tl]{\textbf{In der letzten Woche ... /} \\ \textbf{In the last week ...}} & \makecell[tc]{\textbf{Nie /} \\ \textbf{Never}} & \makecell[tc]{\textbf{Selten /} \\ \textbf{Rarely}} & \makecell[tc]{\textbf{Häufig /} \\ \textbf{Frequently}} & \makecell[tc]{\textbf{Immer /} \\ \textbf{Always}} \\ 
\midrule
\makecell[tl]{1. ... fühlte ich mich alleine. / \\ \hspace*{2.3mm} ... I felt alone.} & \multirow{2}{*}{$\Box$}  & \multirow{2}{*}{$\Box$} & \multirow{2}{*}{$\Box$} & \multirow{2}{*}{$\Box$} \\
\midrule
\makecell[tl]{2. ... war ich ärgerlich. / \\ \hspace*{2.3mm} ... I have been annoyed.} & \multirow{2}{*}{$\Box$}  & \multirow{2}{*}{$\Box$} & \multirow{2}{*}{$\Box$} & \multirow{2}{*}{$\Box$} \\
\midrule
\makecell[tl]{3.  ... fühlte ich mich glücklich. / \\ \hspace*{2.3mm}  ... I felt happy.} & \multirow{2}{*}{$\Box$}  & \multirow{2}{*}{$\Box$} & \multirow{2}{*}{$\Box$} & \multirow{2}{*}{$\Box$} \\
\midrule
\makecell[tl]{4.  ... habe ich viel gelacht und Spaß gehabt. / \\ \hspace*{2.3mm}   ... I have laughed a lot and had fun.} & \multirow{2}{*}{$\Box$}  & \multirow{2}{*}{$\Box$} & \multirow{2}{*}{$\Box$} & \multirow{2}{*}{$\Box$} \\
\bottomrule
\end{tabular}}
\end{table*}

\subsection{EORTC QLQ-C30 emotional functioning items.}

\begin{table*}[H]
\caption{EORTC QLQ-C30 emotional functioning items.}
\label{table:EORTCitemsEmotional}
\centering
\resizebox{16cm}{!}{
\begin{tabular}{>{\quad}lcccc} 
\toprule
\textbf{DURING THE PAST WEEK:} & \textbf{Not at All} & \textbf{A Little} & \textbf{Quite a Bit} & \textbf{Very Much} \\ 
\midrule
1. Did you feel tense? & $\Box$  & $\Box$ & $\Box$ & $\Box$ \\
\midrule
2. Did you worry? & $\Box$  & $\Box$ & $\Box$ & $\Box$ \\
\midrule
3. Did you feel irritable? & $\Box$  & $\Box$ & $\Box$ & $\Box$ \\
\midrule
4. Did you feel depressed? & $\Box$  & $\Box$ & $\Box$ & $\Box$ \\
\bottomrule
\end{tabular}}
\end{table*}

\clearpage
\section{\textit{Cognitive functioning} items per questionnaire.}

\subsection{PedsQL cognitive functioning items.}

\hspace{\parindent} \textit{In the past \textbf{ONE month,} how much of a \textbf{problem} has this been for you ...}
\begin{table*}[H]
\caption{PedsQL cognitive functioning items.}
\label{table:PedsQLitemsCognitive}
\centering
\resizebox{16cm}{!}{
\begin{tabular}{>{\quad}lccccc} 
\toprule
\textbf{\textsc{About School} \textit{(problems with ... )}} & \textbf{Never} & \makecell[tc]{\textbf{Almost} \\ \textbf{Never}} & \textbf{Sometimes} & \textbf{Often} & \textbf{Always} \\ 
\midrule
1. It is hard to pay attention in class. & $\Box$ & $\Box$ & $\Box$ & $\Box$ & $\Box$ \\
\midrule
2. I forget things. & $\Box$ & $\Box$ & $\Box$ & $\Box$ & $\Box$ \\
\midrule
3. I have trouble keeping up with my schoolwork. & $\Box$ & $\Box$ & $\Box$ & $\Box$ & $\Box$ \\
\midrule
4. I miss school because of not feeling well. & $\Box$ & $\Box$ & $\Box$ & $\Box$ & $\Box$ \\
\midrule
5. I miss school to go to the doctor or hospital. & $\Box$ & $\Box$ & $\Box$ & $\Box$ & $\Box$ \\
\bottomrule
\end{tabular}}
\end{table*}

\subsection{PEDQOL cognitive functioning items.}

\begin{table*}[H]
\caption{PEDQOL cognitive functioning items.}
\label{table:PEDQOLitemsCognitive}
\centering
\resizebox{16cm}{!}{
\begin{tabular}{>{\quad}lcccc} 
\toprule
\makecell[tl]{\textbf{In der letzten Woche ... /} \\ \textbf{In the last week ...}} & \makecell[tc]{\textbf{Nie /} \\ \textbf{Never}} & \makecell[tc]{\textbf{Selten /} \\ \textbf{Rarely}} & \makecell[tc]{\textbf{Häufig /} \\ \textbf{Frequently}} & \makecell[tc]{\textbf{Immer /} \\ \textbf{Always}} \\ 
\midrule
\makecell[tl]{1. ... fiel es mir leicht, neue Dinge zu lernen. / \\ \hspace*{2.3mm} ... I found it easy to learn new things.} & \multirow{2}{*}{$\Box$}  & \multirow{2}{*}{$\Box$} & \multirow{2}{*}{$\Box$} & \multirow{2}{*}{$\Box$} \\
\midrule
\makecell[tl]{2. ... fiel es mir schwer, mich zu konzentrieren. / \\ \hspace*{2.3mm} ... I had a hard time concentrating.} & \multirow{2}{*}{$\Box$}  & \multirow{2}{*}{$\Box$} & \multirow{2}{*}{$\Box$} & \multirow{2}{*}{$\Box$} \\
\midrule
\makecell[tl]{3.  ... war ich genauso schlau wie alle anderen in der Klasse. / \\ \hspace*{2.3mm}  ... I was just as smart as everyone else in the class.} & \multirow{2}{*}{$\Box$}  & \multirow{2}{*}{$\Box$} & \multirow{2}{*}{$\Box$} & \multirow{2}{*}{$\Box$} \\
\midrule
\makecell[tl]{4.  ... konnte ich mir Sachen gut merken. / \\ \hspace*{2.3mm}   ... I've been able to remember things well.} & \multirow{2}{*}{$\Box$}  & \multirow{2}{*}{$\Box$} & \multirow{2}{*}{$\Box$} & \multirow{2}{*}{$\Box$} \\
\midrule
\makecell[tl]{5.  ... brauchte ich sehr lange, um meine Schularbeiten zu machen. / \\ \hspace*{2.3mm}   ... it took me a long time to do my schoolwork.} & \multirow{2}{*}{$\Box$}  & \multirow{2}{*}{$\Box$} & \multirow{2}{*}{$\Box$} & \multirow{2}{*}{$\Box$} \\
\bottomrule
\end{tabular}}
\end{table*}

\subsection{EORTC QLQ-C30 cognitive functioning items.}

\begin{table*}[H]
\caption{EORTC QLQ-C30 cognitive functioning items.}
\label{table:EORTCitemsCognitive}
\centering
\resizebox{16cm}{!}{
\begin{tabular}{>{\quad}lcccc} 
\toprule
\textbf{DURING THE PAST WEEK:} & \textbf{Not at All} & \textbf{A Little} & \textbf{Quite a Bit} & \textbf{Very Much} \\ 
\midrule
\makecell[tl]{1. Have you had difficulty concentrating on things, \\ like reading a newspaper or watching television?} & \multirow{2}{*}{$\Box$}  & \multirow{2}{*}{$\Box$} & \multirow{2}{*}{$\Box$} & \multirow{2}{*}{$\Box$} \\
\midrule
\makecell[tl]{2. Have you had difficulty \\ remembering things?} & \multirow{2}{*}{$\Box$}  & \multirow{2}{*}{$\Box$} & \multirow{2}{*}{$\Box$} & \multirow{2}{*}{$\Box$} \\
\bottomrule
\end{tabular}}
\end{table*}

\clearpage
\section{\textit{Social functioning} items per questionnaire.}

\subsection{PedsQL social functioning items.}

\hspace{\parindent} \textit{In the past \textbf{ONE month,} how much of a \textbf{problem} has this been for you ...}
\begin{table*}[H]
\caption{PedsQL social functioning items.}
\label{table:PedsQLitemsSocial}
\centering
\resizebox{16cm}{!}{
\begin{tabular}{>{\quad}lccccc} 
\toprule
\textbf{\textsc{How I Get Along with Others} \textit{(problems with ... )}} & \textbf{Never} & \makecell[tc]{\textbf{Almost} \\ \textbf{Never}} & \textbf{Sometimes} & \textbf{Often} & \textbf{Always} \\ 
\midrule
1. I have trouble getting along with other kids. & $\Box$ & $\Box$ & $\Box$ & $\Box$ & $\Box$ \\
\midrule
2. Other kids do not want to be my friend. & $\Box$ & $\Box$ & $\Box$ & $\Box$ & $\Box$ \\
\midrule
3. Other kids tease me. & $\Box$ & $\Box$ & $\Box$ & $\Box$ & $\Box$ \\
\midrule
4. I cannot do things other kids my age can do. & $\Box$ & $\Box$ & $\Box$ & $\Box$ & $\Box$ \\
\midrule
5. It is hard to keep up when I play with other kids. & $\Box$ & $\Box$ & $\Box$ & $\Box$ & $\Box$ \\
\bottomrule
\end{tabular}}
\end{table*}

\subsection{PEDQOL social functioning items.}

\begin{table*}[H]
\caption{PEDQOL social functioning items.}
\label{table:PEDQOLitemsSocial}
\centering
\resizebox{16cm}{!}{
\begin{tabular}{>{\quad}lcccc} 
\toprule
\makecell[tl]{\textbf{In der letzten Woche ... /} \\ \textbf{In the last week ...}} & \makecell[tc]{\textbf{Nie /} \\ \textbf{Never}} & \makecell[tc]{\textbf{Selten /} \\ \textbf{Rarely}} & \makecell[tc]{\textbf{Häufig /} \\ \textbf{Frequently}} & \makecell[tc]{\textbf{Immer /} \\ \textbf{Always}} \\ 
\midrule
\makecell[tl]{1. ... fühlte ich mich in Gruppen von Gleichaltrigen ausgeschlossen. / \\ \hspace*{2.3mm} ... I felt left out in groups of peers.} & \multirow{2}{*}{$\Box$}  & \multirow{2}{*}{$\Box$} & \multirow{2}{*}{$\Box$} & \multirow{2}{*}{$\Box$} \\
\midrule
\makecell[tl]{2. ... habe ich lieber was alleine gemacht. / \\ \hspace*{2.3mm} ... I preferred to do something on my own.} & \multirow{2}{*}{$\Box$}  & \multirow{2}{*}{$\Box$} & \multirow{2}{*}{$\Box$} & \multirow{2}{*}{$\Box$} \\
\midrule
\makecell[tl]{3.  ... konnte ich mit meinen Freunden über das reden, \\ \hspace*{2.3mm} was mir wirklich Sorgen macht. / \\ \hspace*{2.3mm}  ... I was able to talk to my friends \\ \hspace*{2.3mm} about what was really bothering me.} & \multirow{4}{*}{$\Box$}  & \multirow{4}{*}{$\Box$} & \multirow{4}{*}{$\Box$} & \multirow{4}{*}{$\Box$} \\
\midrule
\makecell[tl]{\textbf{Zum Schluss möchten wir Dich bitten,} \\ \textbf{die folgenden allgemeinen Sätze zu beantworten: /} \\ \textbf{Finally, we would like you} \\ \textbf{to answer the following general sentences:}} \\
\midrule
\makecell[tl]{4.  Ich habe es leicht, Freunde zu finden. / \\ \hspace*{2.3mm}   I have an easy time making friends.} & \multirow{2}{*}{$\Box$}  & \multirow{2}{*}{$\Box$} & \multirow{2}{*}{$\Box$} & \multirow{2}{*}{$\Box$} \\
\midrule
\makecell[tl]{5.  Ich bin beliebt bei meinen Freunden. / \\ \hspace*{2.3mm}   I am popular with my friends.} & \multirow{2}{*}{$\Box$}  & \multirow{2}{*}{$\Box$} & \multirow{2}{*}{$\Box$} & \multirow{2}{*}{$\Box$} \\
\bottomrule
\end{tabular}}
\end{table*}

\subsection{EORTC QLQ-C30 social functioning items.}

\begin{table*}[H]
\caption{EORTC QLQ-C30 social functioning items.}
\label{table:EORTCitemsSocial}
\centering
\resizebox{16cm}{!}{
\begin{tabular}{>{\quad}lcccc} 
\toprule
\textbf{DURING THE PAST WEEK:} & \textbf{Not at All} & \textbf{A Little} & \textbf{Quite a Bit} & \textbf{Very Much} \\ 
\midrule
\makecell[tl]{1. Has your physical condition or medical treatment \\ interfered with your \underline{family} life?} & \multirow{2}{*}{$\Box$}  & \multirow{2}{*}{$\Box$} & \multirow{2}{*}{$\Box$} & \multirow{2}{*}{$\Box$} \\
\midrule
\makecell[tl]{2. Has your physical condition or medical treatment \\ interfered with your \underline{social} activities?} & \multirow{2}{*}{$\Box$}  & \multirow{2}{*}{$\Box$} & \multirow{2}{*}{$\Box$} & \multirow{2}{*}{$\Box$} \\
\bottomrule
\end{tabular}}
\end{table*}


\clearpage
\section{\textit{Fatigue} items per questionnaire.}
\subsection{PedsQL fatigue items.}

\hspace{\parindent} \textit{In the past \textbf{ONE month,} how much of a \textbf{problem} has this been for you ...}
\begin{table*}[H]
\caption{PedsQL fatigue items.}
\label{table:PedsQLitemsFatigue}
\centering
\resizebox{16cm}{!}{
\begin{tabular}{>{\quad}lccccc} 
\toprule
\textbf{\textsc{About My Health and Activities} \textit{(problems with ... )}} & \textbf{Never} & \makecell[tc]{\textbf{Almost} \\ \textbf{Never}} & \textbf{Sometimes} & \textbf{Often} & \textbf{Always} \\ 
\midrule
1. I have low energy. & $\Box$ & $\Box$ & $\Box$ & $\Box$ & $\Box$ \\
\bottomrule
\end{tabular}}
\end{table*}

\subsection{PEDQOL fatigue items.}

\begin{table*}[H]
\label{table:PEDQOLitemsFatigue}
\caption{PEDQOL fatigue items.}
\centering
\resizebox{16cm}{!}{
\begin{tabular}{>{\quad}lcccc} 
\toprule
\makecell[tl]{\textbf{In der letzten Woche ... /} \\ \textbf{In the last week ...}} & \makecell[tc]{\textbf{Nie /} \\ \textbf{Never}} & \makecell[tc]{\textbf{Selten /} \\ \textbf{Rarely}} & \makecell[tc]{\textbf{Häufig /} \\ \textbf{Frequently}} & \makecell[tc]{\textbf{Immer /} \\ \textbf{Always}} \\ 
\midrule
\makecell[tl]{1. ... fühlte ich mich schlapp und müde. / \\ \hspace*{2.3mm} ... I have felt listless and tired.} & \multirow{2}{*}{$\Box$}  & \multirow{2}{*}{$\Box$} & \multirow{2}{*}{$\Box$} & \multirow{2}{*}{$\Box$} \\
\bottomrule
\end{tabular}}
\end{table*}

\subsection{EORTC QLQ-C30 fatigue items.}

\begin{table*}[H]
\caption{EORTC QLQ-C30 fatigue items.}
\label{table:EORTCitemsFatigue}
\centering
\resizebox{16cm}{!}{
\begin{tabular}{>{\quad}lcccc} 
\toprule
\textbf{DURING THE PAST WEEK:} & \textbf{Not at All} & \textbf{A Little} & \textbf{Quite a Bit} & \textbf{Very Much} \\ 
\midrule
1. Did you need to rest?  & $\Box$ & $\Box$ & $\Box$ & $\Box$ \\
\midrule
\makecell[tl]{2. Have you felt weak?} & $\Box$ & $\Box$ & $\Box$ & $\Box$ \\
\midrule
\makecell[tl]{3. Have you felt tired?} & $\Box$ & $\Box$ & $\Box$ & $\Box$ \\
\bottomrule
\end{tabular}}
\end{table*}


\clearpage

\section{\textit{Pain} items per questionnaire.}
\subsection{PedsQL pain items.}

\hspace{\parindent} \textit{In the past \textbf{ONE month,} how much of a \textbf{problem} has this been for you ...}
\begin{table*}[H]
\caption{PedsQL pain items.}
\label{table:PedsQLitemsPain}
\centering
\resizebox{16cm}{!}{
\begin{tabular}{>{\quad}lccccc} 
\toprule
\textbf{\textsc{About My Health and Activities} \textit{(problems with ... )}} & \textbf{Never} & \makecell[tc]{\textbf{Almost} \\ \textbf{Never}} & \textbf{Sometimes} & \textbf{Often} & \textbf{Always} \\ 
\midrule
1. I hurt or ache. & $\Box$ & $\Box$ & $\Box$ & $\Box$ & $\Box$ \\
\bottomrule
\end{tabular}}
\end{table*}

\subsection{PEDQOL pain items.}

\begin{table*}[H]
\caption{PEDQOL pain items.}
\label{table:PEDQOLitemsPain}
\centering
\resizebox{16cm}{!}{
\begin{tabular}{>{\quad}lcccc} 
\toprule
\makecell[tl]{\textbf{In der letzten Woche ... /} \\ \textbf{In the last week ...}} & \makecell[tc]{\textbf{Nie /} \\ \textbf{Never}} & \makecell[tc]{\textbf{Selten /} \\ \textbf{Rarely}} & \makecell[tc]{\textbf{Häufig /} \\ \textbf{Frequently}} & \makecell[tc]{\textbf{Immer /} \\ \textbf{Always}} \\ 
\midrule
\makecell[tl]{1. ... hatte ich Schmerzen. / \\ \hspace*{2.3mm} ... I've been in pain.} & \multirow{2}{*}{$\Box$}  & \multirow{2}{*}{$\Box$} & \multirow{2}{*}{$\Box$} & \multirow{2}{*}{$\Box$} \\
\bottomrule
\end{tabular}}
\end{table*}

\subsection{EORTC QLQ-C30 pain items.}

\begin{table*}[H]
\caption{EORTC QLQ-C30 pain items.}
\label{table:EORTCitemsPain}
\centering
\resizebox{16cm}{!}{
\begin{tabular}{>{\quad}lcccc} 
\toprule
\textbf{DURING THE PAST WEEK:} & \textbf{Not at All} & \textbf{A Little} & \textbf{Quite a Bit} & \textbf{Very Much} \\ 
\midrule
1. Have you had pain?  & $\Box$ & $\Box$ & $\Box$ & $\Box$ \\
\midrule
\makecell[tl]{2. Did pain interfere with your daily activities?} & $\Box$ & $\Box$ & $\Box$ & $\Box$ \\
\bottomrule
\end{tabular}}
\end{table*}

\clearpage

\section{Crosswalks between the PedsQL / the PEDQOL and the EORTC QLQ-C30.}

\begin{table*}[H]
\caption{Crosswalk for \textit{physical functioning}}
\label{table:CrosswalkPhysical}
\centering
\resizebox{16cm}{!}{
\begin{tabular*}{\tblwidth}{@{} crrccrr@{}}
\toprule
\makecell{\textbf{Original} \\ \textbf{PedsQL score} / \\ \textbf{PEDQOL score}} & \multicolumn{2}{c}{\makecell{\textbf{Estimated} \\ \textbf{EORTC QLQ-C30-equivalent score} \\ \textbf{by linked questionnaire} \\ \textbf{(Bootstrap \textit{SE})}}} && \makecell{\textbf{Original} \\ \textbf{PedsQL score} / \\ \textbf{PEDQOL score}} & \multicolumn{2}{c}{\makecell{\textbf{Estimated} \\ \textbf{EORTC QLQ-C30-equivalent score} \\ \textbf{by linked questionnaire} \\ \textbf{(Bootstrap \textit{SE})}}} \\
\cmidrule{2-3}
\cmidrule{6-7}
& \textbf{PedsQL} & \textbf{PEDQOL} &&& \textbf{PedsQL} & \textbf{PEDQOL} \\
\midrule
0 & 20 (5.45) & 7 (1.76) && 50 & 73 (2.79) & 73 (3.11) \\ 
   1 & 20 (5.69) & 13 (2.79) && 51 & 73 (2.72) & 80 (3.06) \\ 
   2 & 20 (5.62) & 13 (3.30) && 52 & 73 (2.64) & 80 (3.01) \\ 
   3 & 20 (5.48) & 13 (3.60) && 53 & 80 (2.57) & 80 (2.95) \\ 
   4 & 20 (5.30) & 13 (3.78) && 54 & 80 (2.49) & 80 (2.90) \\ 
   5 & 20 (5.10) & 13 (3.89) && 55 & 80 (2.41) & 80 (2.84) \\ 
   6 & 20 (4.89) & 13 (3.94) && 56 & 87 (2.34) & 80 (2.78) \\ 
   7 & 20 (4.68) & 13 (3.95) && 57 & 87 (2.26) & 80 (2.72) \\ 
   8 & 20 (4.47) & 20 (3.93) && 58 & 87 (2.19) & 80 (2.66) \\ 
   9 & 27 (4.27) & 20 (3.89) && 59 & 87 (2.12) & 80 (2.60) \\ 
\midrule 
10 & 30 (4.95) & 20 (3.66) && 60 & 87 (2.05) & 80 (2.54) \\ 
11 & 30 (4.74) & 20 (3.60) && 61 & 87 (1.98) & 80 (2.47) \\
12 & 33 (4.55) & 20 (3.53) && 62 & 87 (1.91) & 80 (2.41) \\ 
13 & 33 (4.37) & 20 (3.47) && 63 & 87 (1.85) & 80 (2.35) \\ 
14 & 33 (4.21) & 20 (3.41) && 64 & 87 (1.78) & 80 (2.28) \\ 
15 & 33 (4.06) & 20 (3.36) && 65 & 87 (1.72) & 80 (2.22) \\ 
16 & 33 (3.92) & 20 (3.31) && 66 & 87 (1.65) & 80 (2.16) \\ 
17 & 33 (3.80) & 27 (3.27) && 67 & 93 (1.59) & 87 (2.09) \\ 
18 & 33 (3.69) & 33 (3.25) && 68 & 93 (1.53) & 93 (2.03) \\ 
19 & 33 (3.60) & 33 (3.22) && 69 & 93 (1.46) & 93 (1.96) \\ 
\midrule
20 & 40 (3.52) & 33 (3.21) && 70 & 93 (1.40) & 93 (1.89) \\
21 & 40 (3.45) & 33 (3.20) && 71 & 93 (1.34) & 93 (1.83) \\ 
22 & 44 (3.40) & 33 (3.20) && 72 & 93 (1.28) & 93 (1.77) \\ 
23 & 47 (3.35) & 33 (3.20) && 73 & 93 (1.22) & 93 (1.70) \\ 
24 & 47 (3.31) & 33 (3.20) && 74 & 93 (1.16) & 93 (1.64) \\ 
25 & 47 (3.28) & 40 (3.21) && 75 & 100 (1.11) & 93 (1.58) \\ 
26 & 47 (3.25) & 44 (3.22) && 76 & 100 (1.05) & 96 (1.51) \\
27 & 47 (3.24) & 44 (3.23) && 77 & 100 (1.00) & 96 (1.45) \\ 
28 & 53 (3.23) & 44 (3.25) && 78 & 100 (0.95) & 96 (1.39) \\ 
29 & 53 (3.22) & 44 (3.26) && 79 & 100 (0.90) & 96 (1.34) \\ 
\midrule
30 & 53 (3.22) & 44 (3.28) && 80 & 100 (0.85) & 96 (1.28) \\ 
31 & 53 (3.22) & 44 (3.29) && 81 & 100 (0.80) & 96 (1.22) \\ 
32 & 56 (3.22) & 44 (3.30) && 82 & 100 (0.76) & 96 (1.16) \\ 
33 & 56 (3.22) & 47 (3.32) && 83 & 100 (0.71) & 100 (1.11) \\ 
34 & 60 (3.23) & 53 (3.33) && 84 & 100 (0.67) & 100 (1.05) \\ 
35 & 60 (3.24) & 53 (3.34) && 85 & 100 (0.63) & 100 (1.00) \\ 
36 & 60 (3.24) & 53 (3.35) && 86 & 100 (0.59) & 100 (0.95) \\ 
37 & 60 (3.24) & 53 (3.36) && 87 & 100 (0.55) & 100 (0.89) \\ 
38 & 60 (3.24) & 53 (3.36) && 88 & 100 (0.51) & 100 (0.84) \\ 
39 & 64 (3.24) & 53 (3.36) && 89 & 100 (0.47) & 100 (0.78) \\ 
\midrule
40 & 64 (3.23) & 53 (3.36) && 90 & 100 (0.43) & 100 (0.73) \\ 
41 & 70 (3.22) & 53 (3.35) && 91 & 100 (0.40) & 100 (0.67) \\ 
42 & 73 (3.20) & 60 (3.35) && 92 & 100 (0.36) & 100 (0.61) \\ 
43 & 73 (3.17) & 67 (3.33) && 93 & 100 (0.32) & 100 (0.55) \\ 
44 & 73 (3.14) & 67 (3.31) && 94 & 100 (0.28) & 100 (0.49) \\ 
45 & 73 (3.09) & 67 (3.29) && 95 & 100 (0.24) & 100 (0.42) \\ 
46 & 73 (3.05) & 67 (3.26) && 96 & 100 (0.20) & 100 (0.35) \\ 
47 & 73 (2.99) & 67 (3.23) && 97 & 100 (0.16) & 100 (0.28) \\ 
48 & 73 (2.93) & 67 (3.19) && 98 & 100 (0.12) & 100 (0.21) \\ 
49 & 73 (2.86) & 67 (3.15) && 99 & 100 (0.07) & 100 (0.13) \\ 
\midrule
&& && 100 & 100 (0.02) & 100 (0.04) \\ 
\bottomrule
\end{tabular*}}
\end{table*}

\clearpage

\begin{table*}[H]
\caption{Crosswalk for \textit{emotional functioning}}
\label{table:CrosswalkEmotional}
\centering
\resizebox{16cm}{!}{
\begin{tabular*}{\tblwidth}{@{} crrccrr@{}}
\toprule
\makecell{\textbf{Original} \\ \textbf{PedsQL score} / \\ \textbf{PEDQOL score}} & \multicolumn{2}{c}{\makecell{\textbf{Estimated} \\ \textbf{EORTC QLQ-C30-equivalent score} \\ \textbf{by linked questionnaire} \\ \textbf{(Bootstrap \textit{SE})}}} && \makecell{\textbf{Original} \\ \textbf{PedsQL score} / \\ \textbf{PEDQOL score}} & \multicolumn{2}{c}{\makecell{\textbf{Estimated} \\ \textbf{EORTC QLQ-C30-equivalent score} \\ \textbf{by linked questionnaire} \\ \textbf{(Bootstrap \textit{SE})}}} \\
\cmidrule{2-3}
\cmidrule{6-7}
& \textbf{PedsQL} & \textbf{PEDQOL} &&& \textbf{PedsQL} & \textbf{PEDQOL} \\
\midrule
0 & 0 (4.04) & 0 (1.33) && 50 & 58 (4.47) & 42 (2.82) \\ 
1 & 0 (4.74) & 0 (1.94) && 51 & 62 (4.62) & 42 (2.79) \\ 
2 & 0 (5.16) & 0 (2.32) && 52 & 62 (4.76) & 42 (2.77) \\ 
3 & 0 (5.48) & 0 (2.61) && 53 & 62 (4.86) & 42 (2.75) \\ 
4 & 0 (5.75) & 0 (2.85) && 54 & 62 (4.92) & 42 (2.73) \\ 
5 & 0 (5.99) & 0 (3.07) && 55 & 67 (4.92) & 42 (2.72) \\ 
6 & 0 (6.21) & 0 (3.28) && 56 & 67 (4.86) & 42 (2.71) \\ 
7 & 0 (6.41) & 0 (3.47) && 57 & 67 (4.74) & 42 (2.71) \\ 
8 & 0 (6.59) & 0 (3.65) && 58 & 67 (4.58) & 50 (2.71) \\ 
9 & 0 (6.75) & 0 (3.82) && 59 & 67 (4.38) & 58 (2.72) \\  
\midrule 
10 & 0 (6.90) & 0 (3.99) && 60 & 75 (4.15) & 58 (2.72) \\ 
11 & 0 (7.02) & 0 (4.16) && 61 & 83 (3.91) & 58 (2.74) \\ 
12 & 0 (7.13) & 0 (4.33) && 62 & 83 (3.67) & 58 (2.76) \\ 
13 & 0 (7.21) & 0 (4.49) && 63 & 83 (3.43) & 58 (2.78) \\ 
14 & 0 (7.26) & 0 (4.64) && 64 & 83 (3.21) & 58 (2.80) \\ 
15 & 17 (7.29) & 0 (4.79) && 65 & 83 (2.99) & 58 (2.82) \\ 
16 & 17 (7.28) & 0 (4.93) && 66 & 83 (2.80) & 58 (2.84) \\ 
17 & 17 (7.24) & 0 (5.07) && 67 & 83 (2.62) & 58 (2.86) \\ 
18 & 17 (7.17) & 16 (5.19) && 68 & 83 (2.45) & 67 (2.87) \\ 
19 & 17 (7.06) & 16 (5.30) && 69 & 83 (2.31) & 67 (2.87) \\ 
\midrule
20 & 21 (6.93) & 16 (5.39) && 70 & 83 (2.17) & 67 (2.86) \\ 
21 & 29 (6.76) & 16 (5.47) && 71 & 92 (2.05) & 67 (2.83) \\ 
22 & 29 (6.56) & 16 (5.53) && 72 & 92 (1.93) & 67 (2.79) \\ 
23 & 29 (6.34) & 16 (5.57) && 73 & 92 (1.83) & 67 (2.73) \\ 
24 & 29 (6.10) & 16 (5.59) && 74 & 92 (1.74) & 67 (2.66) \\ 
25 & 29 (5.84) & 17 (5.59) && 75 & 92 (1.65) & 83 (2.58) \\ 
26 & 29 (5.58) & 17 (5.56) && 76 & 92 (1.56) & 83 (2.48) \\ 
27 & 29 (5.31) & 17 (5.51) && 77 & 92 (1.49) & 83 (2.38)\\ 
28 & 29 (5.05) & 17 (5.44) && 78 & 92 (1.41) & 83 (2.28) \\ 
29 & 29 (4.80) & 17 (5.35) && 79 & 92 (1.34) & 83 (2.17) \\ 
\midrule
30 & 33 (4.56) & 17 (5.23) && 80 & 100 (1.28) & 83 (2.06) \\ 
31 & 33 (4.35) & 17 (5.10) && 81 & 100 (1.22) & 83 (1.96) \\ 
32 & 33 (4.15) & 17 (4.95) && 82 & 100 (1.16) & 83 (1.85) \\ 
33 & 33 (3.98) & 17 (4.79) && 83 & 100 (1.10) & 92 (1.75) \\ 
34 & 33 (3.84) & 21 (4.62) && 84 & 100 (1.04) & 92 (1.65) \\ 
35 & 33 (3.72) & 21 (4.45) && 85 & 100 (0.99) & 92 (1.56) \\ 
36 & 33 (3.63) & 21 (4.27) && 86 & 100 (0.94) & 92 (1.47) \\ 
37 & 33 (3.55) & 21 (4.10) && 87 & 100 (0.89) & 92 (1.37) \\ 
38 & 33 (3.51) & 21 (3.93) && 88 & 100 (0.84) & 92 (1.28) \\ 
39 & 33 (3.48) & 21 (3.78) && 89 & 100 (0.79) & 92 (1.19) \\ 
\midrule
40 & 42 (3.47) & 21 (3.63) && 90 & 100 (0.74) & 92 (1.10) \\ 
41 & 50 (3.49) & 21 (3.49) && 91 & 100 (0.69) & 92 (1.01) \\ 
42 & 50 (3.52) & 33 (3.37) && 92 & 100 (0.64) & 100 (0.92) \\ 
43 & 50 (3.57) & 33 (3.26) && 93 & 100 (0.59) & 100 (0.82) \\ 
44 & 50 (3.65) & 33 (3.17) && 94 & 100 (0.54) & 100 (0.73) \\ 
45 & 50 (3.74) & 33 (3.08) && 95 & 100 (0.48) & 100 (0.63) \\ 
46 & 58 (3.86) & 33 (3.01) && 96 & 100 (0.41) & 100 (0.52) \\ 
47 & 58 (3.99) & 33 (2.95) && 97 & 100 (0.34) & 100 (0.42) \\ 
48 & 58 (4.14) & 33 (2.90) && 98 & 100 (0.25) & 100 (0.30) \\ 
49 & 58 (4.30) & 33 (2.86) && 99 & 100 (0.16) & 100 (0.18) \\ 
\midrule
&& && 100 & 100 (0.06) & 100 (0.06) \\
\bottomrule
\end{tabular*}}
\end{table*}

\clearpage

\begin{table*}[H]
\caption{Crosswalk for \textit{cognitive functioning}}
\label{table:CrosswalkCognitive}
\centering
\resizebox{16cm}{!}{
\begin{tabular*}{\tblwidth}{@{} crrccrr@{}}
\toprule
\makecell{\textbf{Original} \\ \textbf{PedsQL score} / \\ \textbf{PEDQOL score}} & \multicolumn{2}{c}{\makecell{\textbf{Estimated} \\ \textbf{EORTC QLQ-C30-equivalent score} \\ \textbf{by linked questionnaire} \\ \textbf{(Bootstrap \textit{SE})}}} && \makecell{\textbf{Original} \\ \textbf{PedsQL score} / \\ \textbf{PEDQOL score}} & \multicolumn{2}{c}{\makecell{\textbf{Estimated} \\ \textbf{EORTC QLQ-C30-equivalent score} \\ \textbf{by linked questionnaire} \\ \textbf{(Bootstrap \textit{SE})}}} \\
\cmidrule{2-3}
\cmidrule{6-7}
& \textbf{PedsQL} & \textbf{PEDQOL} &&& \textbf{PedsQL} & \textbf{PEDQOL} \\
\midrule
0 & 0 (10.88) & 0 (5.96) && 50 & 83 (5.84) & 67 (5.60) \\ 
1 & 0 (11.03) & 16 (6.55) && 51 & 83 (5.40) & 67 (5.73) \\ 
2 & 0 (11.02) & 16 (6.77) && 52 & 83 (4.96) & 67 (5.83) \\ 
3 & 0 (10.96) & 16 (6.87) && 53 & 83 (4.54) & 67 (5.88) \\ 
4 & 0 (10.87) & 16 (6.91) && 54 & 83 (4.13) & 67 (5.88) \\ 
5 & 0 (10.75) & 16 (6.90) && 55 & 83 (3.76) & 67 (5.82) \\ 
6 & 0 (10.60) & 16 (6.86) && 56 & 83 (3.42) & 67 (5.70) \\ 
7 & 0 (10.42) & 17 (6.80) && 57 & 83 (3.11) & 67 (5.50) \\ 
8 & 0 (10.22) & 17 (6.71) && 58 & 83 (2.85) & 67 (5.25) \\ 
9 & 0 (9.99) & 17 (6.61) && 59 & 83 (2.61) & 67 (4.94) \\ 
\midrule 
10 & 0 (9.75) & 17 (6.49) && 60 & 83 (2.40) & 67 (4.60) \\ 
11 & 0 (9.47) & 17 (6.37) && 61 & 83 (2.22) & 83 (4.25) \\ 
12 & 0 (9.18) & 17 (6.23) && 62 & 83 (2.07) & 83 (3.88) \\ 
13 & 0 (8.86) & 17 (6.09) && 63 & 83 (1.93) & 83 (3.53) \\ 
14 & 0 (8.54) & 17 (5.95) && 64 & 83 (1.81) & 83 (3.19) \\ 
15 & 0 (8.22) & 17 (5.80) && 65 & 83 (1.71) & 83 (2.88) \\ 
16 & 0 (7.89) & 17 (5.66) && 66 & 83 (1.61) & 83 (2.60 \\ 
17 & 0 (7.54) & 17 (5.51) && 67 & 83 (1.53) & 83 (2.34) \\ 
18 & 0 (7.19) & 17 (5.37) && 68 & 83 (1.45) & 83 (2.12) \\ 
19 & 0 (6.85) & 17 (5.23) && 69 & 83 (1.39) & 83 (1.92) \\ 
\midrule
20 & 0 (6.53) & 17 (5.09) && 70 & 83 (1.32) & 83 (1.75) \\ 
21 & 0 (6.23) & 25 (4.96) && 71 & 83 (1.26) & 83 (1.59) \\ 
22 & 0 (5.97) & 25 (4.84) && 72 & 83 (1.21) & 83 (1.46) \\ 
23 & 0 (5.72) & 25 (4.72) && 73 & 83 (1.16) & 100 (1.34) \\ 
24 & 0 (5.51) & 25 (4.62) && 74 & 83 (1.11) & 100 (1.23) \\ 
25 & 42 (5.33) & 25 (4.52) && 75 & 100 (1.07) & 100 (1.13) \\ 
26 & 50 (5.16) & 25 (4.44) && 76 & 100 (1.03) & 100 (1.05) \\ 
27 & 50 (5.03) & 33 (4.36) && 77 & 100 (0.99) & 100 (0.97) \\ 
28 & 50 (4.92) & 33 (4.30) && 78 & 100 (0.95) & 100 (0.89) \\ 
29 & 50 (4.84) & 33 (4.24) && 79 & 100 (0.91) & 100 (0.83) \\ 
\midrule
30 & 50 (4.78) & 33 (4.20) && 80 & 100 (0.87) & 100 (0.77) \\ 
31 & 50 (4.76) & 33 (4.17) && 81 & 100 (0.84) & 100 (0.71) \\ 
32 & 50 (4.77) & 33 (4.15) && 82 & 100 (0.80) & 100 (0.66) \\ 
33 & 50 (4.81) & 33 (4.14) && 783 & 100 (0.77) & 100 (0.61) \\ 
34 & 50 (4.90) & 42 (4.14) && 84 & 100 (0.73) & 100 (0.56) \\ 
35 & 50 (5.03) & 42 (4.15) && 85 & 100 (0.70) & 100 (0.52) \\ 
36 & 50 (5.20) & 42 (4.17) && 86 & 100 (0.67) & 100 (0.48) \\ 
37 & 50 (5.42) & 42 (4.20) && 87 & 100 (0.64) & 100 (0.44) \\ 
38 & 67 (5.68) & 42 (4.24) && 88 & 100 (0.60) & 100 (0.40) \\ 
39 & 67 (5.96) & 42 (4.30) && 89 & 100 (0.57) & 100 (0.37) \\ 
\midrule
40 & 67 (6.26) & 50 (4.36) && 90 & 100 (0.54) & 100 (0.34) \\ 
41 & 67 (6.56) & 50 (4.44) && 91 & 100 (0.50) & 100 (0.31) \\ 
42 & 67 (6.82) & 50 (4.53) && 92 & 100 (0.47) & 100 (0.28) \\ 
43 & 67 (7.03) & 50 (4.63) && 93 & 100 (0.44) & 100 (0.24) \\ 
44 & 67 (7.15) & 50 (4.74) && 94 & 100 (0.40) & 100 (0.21) \\ 
45 & 67 (7.17) & 50 (4.87) && 95 & 100 (0.35) & 100 (0.18) \\ 
46 & 67 (7.08) & 50 (5.00) && 96 & 100 (0.30) & 100 (0.15) \\ 
47 & 67 (6.88) & 67 (5.15) && 97 & 100 (0.25) & 100 (0.12) \\ 
48 & 67 (6.60) & 67 (5.30) && 98 & 100 (0.19) & 100 (0.09) \\ 
49 & 67 (6.24) & 67 (5.46) && 99 & 100 (0.12) & 100 (0.06) \\ 
\midrule
&& && 100 & 100 (0.05) & 100 (0.02) \\ 
\bottomrule
\end{tabular*}}
\end{table*}

\clearpage

\begin{table*}[H]
\caption{Crosswalk for \textit{social functioning}}
\label{table:CrosswalkSocial}
\centering
\resizebox{16cm}{!}{
\begin{tabular*}{\tblwidth}{@{} crrccrr@{}}
\toprule
\makecell{\textbf{Original} \\ \textbf{PedsQL score} / \\ \textbf{PEDQOL score}} & \multicolumn{2}{c}{\makecell{\textbf{Estimated} \\ \textbf{EORTC QLQ-C30-equivalent score} \\ \textbf{by linked questionnaire} \\ \textbf{(Bootstrap \textit{SE})}}} && \makecell{\textbf{Original} \\ \textbf{PedsQL score} / \\ \textbf{PEDQOL score}} & \multicolumn{2}{c}{\makecell{\textbf{Estimated} \\ \textbf{EORTC QLQ-C30-equivalent score} \\ \textbf{by linked questionnaire} \\ \textbf{(Bootstrap \textit{SE})}}} \\
\cmidrule{2-3}
\cmidrule{6-7}
& \textbf{PedsQL} & \textbf{PEDQOL} &&& \textbf{PedsQL} & \textbf{PEDQOL} \\
\midrule
 0 & 0 (0.1) & 0 (8e-04) && 50 & 0 (4.5) & 0 (1e+00) \\ 
   1 & 0 (0.2) & 0 (2e-03) && 51 & 0 (4.6) & 0 (1e+00) \\ 
   2 & 0 (0.2) & 0 (3e-03) && 52 & 0 (4.7) & 0 (2e+00) \\  
   3 & 0 (0.3) & 0 (4e-03) && 53 & 0 (4.7) & 0 (2e+00) \\  
   4 & 0 (0.3) & 0 (4e-03) && 54 & 0 (4.7) & 0 (2e+00) \\  
   5 & 0 (0.3) & 0 (5e-03) && 55 & 17 (4.7) & 0 (2e+00) \\ 
   6 & 0 (0.3) & 0 (5e-03) && 56 & 17 (4.7) & 0 (2e+00) \\ 
   7 & 0 (0.3) & 0 (6e-03) && 57 & 17 (4.6) & 0 (3e+00) \\  
   8 & 0 (0.3) & 0 (6e-03) && 58 & 17 (4.6) & 0 (3e+00) \\  
   9 & 0 (0.4) & 0 (6e-03) && 59 & 17 (4.5) & 0 (3e+00) \\  
\midrule 
10 & 0 (0.4) & 0 (7e-03) && 60 & 33 (4.5) & 0 (3e+00) \\  
  11 & 0 (0.4) & 0 (7e-03) && 61 & 33 (4.5) & 0 (3e+00) \\ 
  12 & 0 (0.4) & 0 (7e-03) && 62 & 33 (4.5) & 0 (3e+00) \\ 
  13 & 0 (0.4) & 0 (8e-03) && 63 & 33 (4.5) & 0 (4e+00) \\ 
  14 & 0 (0.4) & 0 (8e-03)  && 64 & 33 (4.6) & 0 (4e+00) \\ 
  15 & 0 (0.4) & 0 (9e-03) && 65 & 33 (4.7) & 0 (4e+00) \\ 
  16 & 0 (0.4) & 0 (9e-03) && 66 & 33 (4.8) & 0 (4e+00) \\ 
    17 & 0 (0.4) & 0 (1e-02) && 67 & 33 (4.9) & 17 (4e+00) \\ 
  18 & 0 (0.4) & 0 (1e-02) && 68 & 33 (5.1) & 17 (5e+00) \\ 
  19 & 0 (0.5) & 0 (1e-02) && 69 & 33 (5.4) & 17 (5e+00) \\ 
\midrule
    20 & 0 (0.5) & 0 (1e-02) && 70 & 50 (5.7) & 17 (5e+00) \\ 
    21 & 0 (0.5) & 0 (1e-02) && 71 & 50 (6.0) & 17 (5e+00) \\ 
    22 & 0 (0.5) & 0 (1e-02) && 72 & 50 (6.3) & 17 (5e+00) \\ 
    23 & 0 (0.5) & 0 (2e-02) && 73 & 50 (6.7) & 33 (6e+00) \\ 
    24 & 0 (0.6) & 0 (2e-02) && 74 & 50 (7.1) & 50 (6e+00) \\ 
    25 & 0 (0.6) & 0 (2e-02) && 75 & 50 (7.4) & 50 (6e+00) \\ 
    26 & 0 (0.7) & 0 (2e-02) && 76 & 67 (7.7) & 50 (6e+00) \\ 
    27 & 0 (0.7) & 0 (3e-02) && 77 & 67 (7.8) & 50 (7e+00) \\ 
    28 & 0 (0.8) & 0 (3e-02) && 78 & 67 (7.8) & 50 (7e+00) \\ 
    29 & 0 (0.8) & 0 (4e-02)&& 79 & 67 (7.6) & 50 (7e+00) \\ 
\midrule
30 & 0 (0.9) & 0 (4e-02) && 80 & 67 (7.3) & 50 (7e+00) \\  
  31 & 0 (1.0) & 0 (5e-02) && 81 & 75 (6.9) & 67 (7e+00) \\ 
  32 & 0 (1.1) & 0 (6e-02) && 82 & 75 (6.3) & 67 (8e+00) \\  
  33 & 0 (1.2) & 0 (8e-02) && 83 & 75 (5.7) & 67 (8e+00) \\  
  34 & 0 (1.3) & 0 (9e-02) && 84 & 75 (5.0) & 67 (8e+00) \\ 
  35 & 0 (1.5) & 0 (1e-01) && 85 & 83 (4.4) & 67 (8e+00) \\ 
  36 & 0 (1.6) & 0 (1e-01) && 86 & 100 (3.8) & 67 (8e+00) \\ 
  37 & 0 (1.8) & 0 (2e-01) && 87 & 100 (3.3) & 67 (8e+00) \\ 
  38 & 0 (2.0) & 0 (2e-01) && 88 & 100 (2.8) & 83 (7e+00) \\ 
  39 & 0 (2.2) & 0 (2e-01) && 89 & 100 (2.5) & 83 (7e+00) \\ 
\midrule
40 & 0 (2.4) & 0 (3e-01) && 90 & 100 (2.1) & 83 (7e+00) \\  
  41 & 0 (2.6) & 0 (3e-01) && 91 & 100 (1.8) & 83 (6e+00) \\ 
  42 & 0 (2.9) & 0 (4e-01) && 92 & 100 (1.6) & 83 (6e+00) \\ 
  43 & 0 (3.1) & 0 (5e-01) && 93 & 100 (1.4) & 83 (5e+00) \\ 
  44 & 0 (3.4) & 0 (6e-01) && 94 & 100 (1.2) & 83 (4e+00) \\ 
  45 & 0 (3.6) & 0 (7e-01) && 95 & 100 (1.0) & 83 (4e+00) \\ 
  46 & 0 (3.8) & 0 (8e-01) && 96 & 100 (0.8) & 83 (3e+00) \\ 
  47 & 0 (4.1) & 0 (9e-01) && 97 & 100 (0.6) & 83 (3e+00) \\ 
  48 & 0 (4.2) & 0 (1e+00) && 98 & 100 (0.5) & 83 (2e+00) \\ 
  49 & 0 (4.4) & 0 (1e+00) && 99 & 100 (0.3) & 83 (1e+00) \\ 
\midrule
&& && 100 & 100 (0.1) & 100 (4e-01) \\ 
\bottomrule
\end{tabular*}}
\end{table*}

\clearpage

\begin{table*}[H]
\caption{Crosswalk for \textit{fatigue}}
\label{table:CrosswalkFatigue}
\centering
\resizebox{16cm}{!}{
\begin{tabular*}{\tblwidth}{@{} crrccrr@{}}
\toprule
\makecell{\textbf{Original} \\ \textbf{PedsQL score} / \\ \textbf{PEDQOL score}} & \multicolumn{2}{c}{\makecell{\textbf{Estimated} \\ \textbf{EORTC QLQ-C30-equivalent score} \\ \textbf{by linked questionnaire} \\ \textbf{(Bootstrap \textit{SE})}}} && \makecell{\textbf{Original} \\ \textbf{PedsQL score} / \\ \textbf{PEDQOL score}} & \multicolumn{2}{c}{\makecell{\textbf{Estimated} \\ \textbf{EORTC QLQ-C30-equivalent score} \\ \textbf{by linked questionnaire} \\ \textbf{(Bootstrap \textit{SE})}}} \\
\cmidrule{2-3}
\cmidrule{6-7}
& \textbf{PedsQL} & \textbf{PEDQOL} &&& \textbf{PedsQL} & \textbf{PEDQOL} \\
\midrule
0 & 0 (0.2) & 11 (0.7) && 50 & 33 (4.0) & 56 (2.7) \\ 
1 & 10 (0.4) & 22 (1.4) && 51 & 56 (4.1) & 56 (2.7) \\ 
2 & 10 (0.7) & 22 (1.8) && 52 & 56 (4.1) & 56 (2.8) \\ 
3 & 10 (0.9) & 22 (2.0) && 53 & 56 (4.1) & 56 (2.8) \\ 
4 & 10 (1.1) & 22 (2.1) && 54 & 56 (4.1) & 56 (2.8) \\ 
5 & 10 (1.2) & 22 (2.2) && 55 & 56 (4.1) & 56 (2.9) \\ 
6 & 10 (1.3) & 22 (2.2) && 56 & 56 (4.1) & 56 (2.9) \\ 
7 & 10 (1.5) & 22 (2.2) && 57 & 56 (4.1) & 56 (2.9) \\  
8 & 10 (1.6) & 22 (2.2) && 58 & 56 (4.1) & 56 (3.0) \\ 
9 & 10 (1.7) & 22 (2.2) && 59 & 56 (4.1) & 56 (3.0) \\ 
\midrule 
10 & 10 (1.8) & 22 (2.3) && 60 & 56 (4.1) & 56 (3.0) \\ 
11 & 10 (1.9) & 22 (2.3) && 61 & 56 (4.0) & 56 (3.1) \\ 
12 & 10 (1.9) & 22 (2.3) && 62 & 56 (4.0) & 56 (3.1) \\ 
13 & 10 (2.0) & 22 (2.3) && 63 & 56 (4.0) & 56 (3.1) \\ 
14 & 10 (2.1) & 22 (2.3) && 64 & 56 (4.0) & 56 (3.1) \\ 
15 & 10 (2.2) & 22 (2.3) && 65 & 56 (4.0) & 56 (3.2) \\ 
16 & 10 (2.2) & 22 (2.3) && 66 & 56 (3.9) & 56 (3.2) \\ 
17 & 10 (2.3) & 22 (2.3) && 67 & 56 (3.9) & 67 (3.2) \\ 
18 & 10 (2.4) & 22 (2.3) && 68 & 56 (3.9) & 94 (3.2) \\ 
19 & 10 (2.4) & 22 (2.3) && 69 & 56 (3.9) & 94 (3.2) \\ 
\midrule
20 & 10 (2.5) & 22 (2.3) && 70 & 56 (3.9) & 94 (3.2) \\ 
21 & 10 (2.6) & 22 (2.3) && 71 & 56 (3.8) & 94 (3.2) \\ 
22 & 10 (2.6) & 22 (2.3) && 72 & 56 (3.8) & 94 (3.2) \\ 
23 & 10 (2.7) & 22 (2.4) && 73 & 56 (3.8) & 94 (3.2) \\ 
24 & 10 (2.8) & 22 (2.4) && 74 & 56 (3.8) & 94 (3.2) \\ 
25 & 11 (2.8) & 22 (2.4) && 75 & 67 (3.8) & 94 (3.1) \\ 
26 & 22 (2.9) & 22 (2.4) && 76 & 78 (3.8) & 94 (3.1) \\ 
27 & 22 (3.0) & 22 (2.4) && 77 & 78 (3.8) & 94 (3.1) \\ 
28 & 22 (3.1) & 22 (2.4) && 78 & 78 (3.9) & 94 (3.1) \\ 
29 & 22 (3.1) & 22 (2.4) && 79 & 78 (3.9) & 94 (3.0) \\ 
\midrule
30 & 22 (3.2) & 22 (2.4) && 80 & 78 (3.9) & 94 (3.0) \\ 
31 & 22 (3.3) & 22 (2.4) && 81 & 78 (4.0) & 94 (2.9) \\ 
32 & 22 (3.3) & 22 (2.4) && 82 & 78 (4.0) & 94 (2.8) \\ 
33 & 22 (3.4) & 33 (2.5) && 83 & 78 (4.1) & 94 (2.8) \\ 
34 & 22 (3.4) & 56 (2.5) && 84 & 78 (4.2) & 94 (2.7) \\ 
35 & 22 (3.5) & 56 (2.5) && 85 & 78 (4.3) & 94 (2.6) \\ 
36 & 22 (3.6) & 56 (2.5) && 86 & 78 (4.3) & 94 (2.4) \\
37 & 22 (3.6) & 56 (2.5) && 87 & 78 (4.4) & 94 (2.3) \\ 
38 & 22 (3.7) & 56 (2.5) && 88 & 78 (4.5) & 94 (2.2) \\ 
39 & 22 (3.7) & 56 (2.5) && 89 & 78 (4.6) & 94 (2.0) \\ 
\midrule
40 & 22 (3.8) & 56 (2.5) && 90 & 78 (4.6) & 94 (1.9) \\  
41 & 22 (3.8) & 56 (2.5) && 91 & 78 (4.7) & 94 (1.7) \\ 
42 & 22 (3.8) & 56 (2.5) && 92 & 78 (4.7) & 94 (1.5) \\ 
43 & 22 (3.9) & 56 (2.5) && 93 & 78 (4.6) & 94 (1.4) \\ 
44 & 22 (3.9) & 56 (2.5) && 94 & 78 (4.6) & 94 (1.2) \\ 
45 & 22 (3.9) & 56 (2.6) && 95 & 78 (4.5) & 94 (1.0) \\ 
46 & 22 (4.0) & 56 (2.6) && 96 & 78 (4.3) & 94 (0.8) \\ 
47 & 22 (4.0) & 56 (2.6) && 97 & 78 (4.1) & 94 (0.7) \\ 
48 & 22 (4.0) & 56 (2.6) && 98 & 78 (3.7) & 94 (0.5) \\ 
49 & 22 (4.0) & 56 (2.7) && 99 & 78 (3.1) & 94 (0.3) \\ 
\midrule
&& && 100 & 89 (2.1) & 100 (0.1) \\ 
\bottomrule
\end{tabular*}}
\end{table*}

\clearpage

\begin{table*}[H]
\caption{Crosswalk for \textit{pain}}
\label{table:CrosswalkPain}
\centering
\resizebox{16cm}{!}{
\begin{tabular*}{\tblwidth}{@{} crrccrr@{}}
\toprule
\makecell{\textbf{Original} \\ \textbf{PedsQL score} / \\ \textbf{PEDQOL score}} & \multicolumn{2}{c}{\makecell{\textbf{Estimated} \\ \textbf{EORTC QLQ-C30-equivalent score} \\ \textbf{by linked questionnaire} \\ \textbf{(Bootstrap \textit{SE})}}} && \makecell{\textbf{Original} \\ \textbf{PedsQL score} / \\ \textbf{PEDQOL score}} & \multicolumn{2}{c}{\makecell{\textbf{Estimated} \\ \textbf{EORTC QLQ-C30-equivalent score} \\ \textbf{by linked questionnaire} \\ \textbf{(Bootstrap \textit{SE})}}} \\
\cmidrule{2-3}
\cmidrule{6-7}
& \textbf{PedsQL} & \textbf{PEDQOL} &&& \textbf{PedsQL} & \textbf{PEDQOL} \\
\midrule
0 & 0 (0.09) & 0 (0.07) && 50 & 33 (5.90) & 50 (5.84) \\ 
1 & 0 (0.24) & 0 (0.20) && 51 & 67 (6.06) & 50 (5.94) \\  
2 & 0 (0.39) & 0 (0.32) && 52 & 67 (6.21) & 50 (6.01) \\ 
3 & 0 (0.52) & 0 (0.42) && 53 & 67 (6.34) & 50 (6.04) \\ 
4 & 0 (0.64) & 0 (0.52) && 54 & 67 (6.46) & 50 (6.04) \\ 
5 & 0 (0.74) & 0 (0.60) && 55 & 67 (6.57) & 50 (5.99) \\ 
6 & 0 (0.84) & 0 (0.68) && 56 & 67 (6.65) & 50 (5.92) \\ 
7 & 0 (0.93) & 0 (0.76) && 57 & 67 (6.72) & 50 (5.81) \\ 
8 & 0 (1.02) & 0 (0.83) && 58 & 67 (6.76) & 50 (5.68) \\ 
9 & 0 (1.10) & 0 (0.89) && 59 & 67 (6.78) & 50 (5.53) \\ 
\midrule 
10 & 0 (1.17) & 0 (0.96) && 60 & 67 (6.78) & 50 (5.37) \\ 
11 & 0 (1.25) & 0 (1.02) && 61 & 67 (6.76) & 50 (5.20) \\  
12 & 0 (1.32) & 0 (1.08) && 62 & 67 (6.72) & 50 (5.02) \\  
13 & 0 (1.39) & 0 (1.14) && 63 & 67 (6.67) & 50 (4.86) \\  
14 & 0 (1.46) & 0 (1.21) && 64 & 67 (6.60) & 50 (4.69) \\ 
15 & 0 (1.53) & 0 (1.27) && 65 & 67 (6.52) & 50 (4.53) \\ 
16 & 0 (1.61) & 0 (1.34) && 66 & 67 (6.44) & 50 (4.39) \\ 
17 & 0 (1.68) & 0 (1.40) && 67 & 67 (6.35) & 67 (4.25) \\ 
18 & 0 (1.75) & 0 (1.47) && 68 & 67 (6.26) & 100 (4.12) \\ 
19 & 0 (1.83) & 0 (1.54) && 69 & 67 (6.16) & 100 (4.00) \\ 
\midrule
20 & 0 (1.91) & 0 (1.62) && 70 & 67 (6.07) & 100 (3.89) \\ 
21 & 0 (1.99) & 0 (1.70) && 71 & 67 (5.98) & 100 (3.80) \\ 
22 & 0 (2.07) & 0 (1.77) && 72 & 67 (5.89) & 100 (3.72) \\ 
23 & 0 (2.16) & 0 (1.86) && 73 & 67 (5.81) & 100 (3.65) \\ 
24 & 0 (2.25) & 0 (1.94) && 74 & 67 (5.74) & 100 (3.59) \\ 
25 & 17 (2.34) & 0 (2.03) && 75 & 67 (5.66) & 100 (3.53) \\ 
26 & 17 (2.44) & 0 (2.13) && 76 & 92 (5.59) & 100 (3.49) \\ 
27 & 17 (2.54) & 0 (2.22) && 77 & 92 (5.52) & 100 (3.45) \\ 
28 & 17 (2.64) & 0 (2.33) && 78 & 92 (5.46) & 100 (3.41) \\ 
29 & 17 (2.75) & 0 (2.43) && 79 & 92 (5.39) & 100 (3.37) \\
\midrule
30 & 17 (2.86) & 0 (2.54) && 80 & 92 (5.32) & 100 (3.33) \\ 
31 & 17 (2.98) & 0 (2.66) && 81 & 92 (5.24) & 100 (3.28) \\ 
32 & 17 (3.10) & 0 (2.78) && 82 & 92 (5.16) & 100 (3.23) \\ 
33 & 17 (3.22) & 17 (2.91) && 83 & 92 (5.07) & 100 (3.16) \\ 
34 & 17 (3.35) & 50 (3.05) && 84 & 92 (4.97) & 100 (3.08) \\ 
35 & 17 (3.49) & 50 (3.19) && 85 & 92 (4.87) & 100 (3.00) \\ 
36 & 17 (3.63) & 50 (3.34) && 86 & 92 (4.75) & 100 (2.89) \\ 
37 & 17 (3.77) & 50 (3.50) && 87 & 92 (4.61) & 100 (2.78) \\ 
38 & 17 (3.92) & 50 (3.67) && 88 & 92 (4.47) & 100 (2.65) \\ 
39 & 17 (4.07) & 50 (3.84) && 89 & 92 (4.30) & 100 (2.51) \\ 
\midrule
40 & 17 (4.22) & 50 (4.02) && 90 & 92 (4.12) & 100 (2.36) \\ 
41 & 17 (4.38) & 50 (4.21) && 91 & 92 (3.93) & 100 (2.19) \\ 
42 & 17 (4.55) & 50 (4.40) && 92 & 92 (3.71) & 100 (2.01) \\ 
43 & 17 (4.71) & 50 (4.60) && 93 & 92 (3.47) & 100 (1.83) \\ 
44 & 17 (4.88) & 50 (4.80) && 94 & 92 (3.21) & 100 (1.63) \\ 
45 & 17 (5.05) & 50 (5.00) && 95 & 92 (2.92) & 100 (1.42) \\ 
46 & 17 (5.22) & 50 (5.20) && 96 & 92 (2.61) & 100 (1.21) \\ 
47 & 17 (5.40) & 50 (5.38) && 97 & 92 (2.25) & 100 (0.98) \\ 
48 & 17 (5.57) & 50 (5.56) && 98 & 92 (1.83) & 100 (0.74) \\ 
49 & 17 (5.74) & 50 (5.71) && 99 & 92 (1.34) & 100 (0.48) \\ 
\midrule
&& && 100 & 100 (0.66) & 100 (0.18) \\ 
\bottomrule
\end{tabular*}}
\end{table*}

\end{document}
