# Supplementary material for: Linking EORTC QLQ-C-30 and PedsQL/PEDQOL physical functioning scores in patients with osteosarcoma
Source: Eur J Cancer. 2022 Jul;170:209–35. doi: 10.1016/j.ejca.2022.03.018 (PMC9251607; doi:10.1016/j.ejca.2022.03.018)
Supplement: Multimedia component 1 [file mmc1.zip › cas-refs.bib]

% This file was created with Citavi 6.8.0.0

@article{Aaronson.1993,
 abstract = {BACKGROUND

In 1986, the European Organization for Research and Treatment of Cancer (EORTC) initiated a research program to develop an integrated, modular approach for evaluating the quality of life of patients participating in international clinical trials.

PURPOSE

We report here the results of an international field study of the practicality, reliability, and validity of the EORTC QLQ-C30, the current core questionnaire. The QLQ-C30 incorporates nine multi-item scales: five functional scales (physical, role, cognitive, emotional, and social); three symptom scales (fatigue, pain, and nausea and vomiting); and a global health and quality-of-life scale. Several single-item symptom measures are also included.

METHODS

The questionnaire was administered before treatment and once during treatment to 305 patients with nonresectable lung cancer from centers in 13 countries. Clinical variables assessed included disease stage, weight loss, performance status, and treatment toxicity.

RESULTS

The average time required to complete the questionnaire was approximately 11 minutes, and most patients required no assistance. The data supported the hypothesized scale structure of the questionnaire with the exception of role functioning (work and household activities), which was also the only multi-item scale that failed to meet the minimal standards for reliability (Cronbach's alpha coefficient {\textgreater} or = .70) either before or during treatment. Validity was shown by three findings. First, while all interscale correlations were statistically significant, the correlation was moderate, indicating that the scales were assessing distinct components of the quality-of-life construct. Second, most of the functional and symptom measures discriminated clearly between patients differing in clinical status as defined by the Eastern Cooperative Oncology Group performance status scale, weight loss, and treatment toxicity. Third, there were statistically significant changes, in the expected direction, in physical and role functioning, global quality of life, fatigue, and nausea and vomiting, for patients whose performance status had improved or worsened during treatment. The reliability and validity of the questionnaire were highly consistent across the three language-cultural groups studied: patients from English-speaking countries, Northern Europe, and Southern Europe.

CONCLUSIONS

These results support the EORTC QLQ-C30 as a reliable and valid measure of the quality of life of cancer patients in multicultural clinical research settings. Work is ongoing to examine the performance of the questionnaire among more heterogenous patient samples and in phase II and phase III clinical trials.},
 author = {Aaronson, N. K. and Ahmedzai, S. and Bergman, B. and Bullinger, M. and Cull, A. and Duez, N. J. and Filiberti, A. and Flechtner, H. and Fleishman, S. B. and de Haes, J. C.},
 year = {1993},
 title = {The European Organization for Research and Treatment of Cancer QLQ-C30: a quality-of-life instrument for use in international clinical trials in oncology},
 keywords = {Activities of Daily Living;Adult;Aged;Aged, 80 and over;Clinical Trials as Topic;Female;Health Status;Humans;Lung Neoplasms/therapy;Male;Middle Aged;Quality of Life;Reproducibility of Results;Surveys and Questionnaires},
 pages = {365--376},
 volume = {85},
 number = {5},
 issn = {0027-8874},
 journal = {Journal of the National Cancer Institute},
 doi = {10.1093/jnci/85.5.365},
 file = {http://www.ncbi.nlm.nih.gov/pubmed/8433390},
 file = {Aaronson, Ahmedzai et al. 1993 - The European Organization for Research.pdf}
}


@article{AbuArafeh.2016,
 abstract = {BACKGROUND

Anaesthetic journals frequently publish studies comparing measurement methods. A common method of analysis is the Bland and Altman plot, which relates the difference between paired measurements to the mean of the pair. Previous reviews have shown that key data are often omitted from reports using this method of analysis, and the analysis of more complex data is frequently insufficient.

METHODS

We identified articles by searching reports, and subsequent citations, considering use of the method. We assembled a list of frequent and important criteria from these articles. These key features were tested by assessing articles in the yr 2013 and 2014, in five anaesthetic journals: Anaesthesia, Anesthesiology, Anesthesia and Analgesia, The British Journal of Anaesthesia, and The Canadian Journal of Anaesthesia.

RESULTS

We found 29 features suggested for reporting such studies. Eight of these were frequently found. We chose 13 key features. In the journal articles reviewed to test these features, three features were almost always reported: the data structure, a plot of the bias, and the limits of agreement of the differences. Often, features required for adequate interpretation of the studies were absent, notably an a priori decision of acceptable limits of agreement, and an estimate of the precision of the limits of agreement.

CONCLUSIONS

Bland and Altman analysis remains poorly reported. Our formal list of key criteria will assist authors in providing all the relevant features of a study. We explain errors that may be made in reporting, and suggest methods for analysis, including easily available software.},
 author = {Abu-Arafeh, A. and Jordan, H. and Drummond, G.},
 year = {2016},
 title = {Reporting of method comparison studies: a review of advice, an assessment of current practice, and specific suggestions for future reports},
 url = {https://www.sciencedirect.com/science/article/pii/S0007091217300144},
 pages = {569--575},
 volume = {117},
 number = {5},
 issn = {0007-0912},
 journal = {British Journal of Anaesthesia},
 doi = {10.1093/bja/aew320},
 file = {ac74521d-0fb0-400f-a76c-6d4ec530769e:C\:\\Users\\MOB50111055\\AppData\\Local\\Swiss Academic Software\\Citavi 6\\ProjectCache\\wsboxyrilu8h1wpng3r6t0ony410oc0m8enokjbmw8\\Citavi Attachments\\ac74521d-0fb0-400f-a76c-6d4ec530769e.pdf:pdf}
}


@book{Altman.1999,
 author = {Altman, Douglas G.},
 year = {1999},
 title = {Practical statistics for medical research},
 keywords = {Medicine;Research;Statistical methods},
 address = {Boca Raton, Fla},
 publisher = {{Chapman {\&} Hall/CRC}},
 isbn = {0412276305},
 file = {https://external.dandelon.com/download/attachments/dandelon/ids/DE_UB_BraunschweigCB3540AD31E79F06C12572DB0046BF0C.pdf}
}


@article{Altman.2017,
 abstract = {Featured Article: Bland JM, Altman DG. Statistical methods for assessing agreement between two methods of clinical measurement. Lancet 1986;i:307--10.3},
 author = {Altman, Douglas G. and Bland, J. Martin},
 year = {2017},
 title = {Assessing Agreement between Methods of Measurement},
 url = {https://academic.oup.com/clinchem/article/63/10/1653/5612689#},
 pages = {1653--1654},
 volume = {63},
 number = {10},
 issn = {0009-9147},
 journal = {Clinical Chemistry},
 doi = {10.1373/clinchem.2016.268870},
 file = {f47953b6-1b85-49f1-9ad3-17ef4dacb197:C\:\\Users\\MOB50111055\\AppData\\Local\\Swiss Academic Software\\Citavi 6\\ProjectCache\\wsboxyrilu8h1wpng3r6t0ony410oc0m8enokjbmw8\\Citavi Attachments\\f47953b6-1b85-49f1-9ad3-17ef4dacb197.pdf:pdf}
}


@article{AnthonyD.Albano.2016,
 author = {{Anthony D. Albano}},
 year = {2016},
 title = {equate: An R Package for Observed-Score Linking and Equating},
 pages = {1--36},
 volume = {74},
 number = {8},
 journal = {Journal of Statistical Software},
 doi = {10.18637/jss.v074.i08},
 file = {42fdea25-cb44-4a89-8d0b-da496cec32ae:C\:\\Users\\MOB50111055\\AppData\\Local\\Swiss Academic Software\\Citavi 6\\ProjectCache\\wsboxyrilu8h1wpng3r6t0ony410oc0m8enokjbmw8\\Citavi Attachments\\42fdea25-cb44-4a89-8d0b-da496cec32ae.pdf:pdf}
}


@article{Askew.2013,
 abstract = {To help researchers in multiple sclerosis (MS) take advantage of the measurement properties of the PROMIS Pain Interference instrument while maintaining continuity with previous research, we developed and tested a crosswalk table to transform Brief Pain Inventory pain interference scale (BPI-PI) scores to PROMIS-PI short form (PROMIS-PI SF) scores.},
 author = {Askew, Robert L. and Kim, Jiseon and Chung, Hyewon and Cook, Karon F. and Johnson, Kurt L. and Amtmann, Dagmar},
 year = {2013},
 title = {Development of a crosswalk for pain interference measured by the BPI and PROMIS pain interference short form},
 url = {https://doi.org/10.1007/s11136-013-0398-5},
 pages = {2769--2776},
 volume = {22},
 number = {10},
 issn = {1573-2649},
 journal = {Quality of Life Research},
 doi = {10.1007/s11136-013-0398-5},
 file = {Askew, Kim et al. 2013 - Development of a crosswalk.pdf}
}


@article{Atkinson.1997,
 author = {Atkinson, Greg and Nevill, Alan},
 year = {1997},
 title = {Comment on the Use of Concordance Correlation to Assess the Agreement between Two Variables},
 pages = {775--777},
 volume = {53},
 number = {2},
 issn = {0006-341X},
 journal = {Biometrics},
 file = {http://www.jstor.org/stable/2533978},
 file = {Atkinson, Nevill 1997 - Comment on the Use.pdf}
}


@article{Bland.1986,
 abstract = {In clinical measurement comparison of a new measurement technique with an established one is often needed to see whether they agree sufficiently for the new to replace the old. Such investigations are often analysed inappropriately, notably by using correlation coefficients. The use of correlation is misleading. An alternative approach, based on graphical techniques and simple calculations, is described, together with the relation between this analysis and the assessment of repeatability.},
 author = {Bland, J. M. and Altman, D. G.},
 year = {1986},
 title = {Statistical methods for assessing agreement between two methods of clinical measurement},
 keywords = {Diagnosis/standards;Humans;Peak Expiratory Flow Rate;Statistics as Topic},
 pages = {307--310},
 volume = {1},
 number = {8476},
 issn = {0140-6736},
 journal = {Lancet (London, England)},
 file = {https://linkinghub.elsevier.com/retrieve/pii/S0140-6736(86)90837-8},
 file = {http://www.ncbi.nlm.nih.gov/pubmed/2868172}
}


@article{Bland.1990,
 abstract = {The intraclass correlation coefficient (rI) has been advocated as a statistic for assessing agreement or consistency between two methods of measurement, in conjunction with a significance test of the difference between means obtained by the two methods. We show that neither technique is appropriate for assessing the interchangeability of measurement methods. We describe an alternative approach based on estimation of the mean and standard deviation of differences between measurements by the two methods.},
 author = {Bland, J. M. and Altman, D. G.},
 year = {1990},
 title = {A note on the use of the intraclass correlation coefficient in the evaluation of agreement between two methods of measurement},
 keywords = {Blood Pressure Determination/methods;Data Interpretation, Statistical;Models, Biological},
 pages = {337--340},
 volume = {20},
 number = {5},
 issn = {0010-4825},
 journal = {Computers in biology and medicine},
 doi = {10.1016/0010-4825(90)90013-f},
 file = {df06d1c4-bd1d-44c2-85f8-e59be547da86:C\:\\Users\\MOB50111055\\AppData\\Local\\Swiss Academic Software\\Citavi 6\\ProjectCache\\wsboxyrilu8h1wpng3r6t0ony410oc0m8enokjbmw8\\Citavi Attachments\\df06d1c4-bd1d-44c2-85f8-e59be547da86.pdf:pdf}
}


@article{Bland.1999,
 abstract = {Agreement between two methods of clinical measurement can be quantified using the differences between observations made using the two methods on the same subjects. The 95{\%} limits of agreement, estimated by mean difference +/- 1.96 standard deviation of the differences, provide an interval within which 95{\%} of differences between measurements by the two methods are expected to lie. We describe how graphical methods can be used to investigate the assumptions of the method and we also give confidence intervals. We extend the basic approach to data where there is a relationship between difference and magnitude, both with a simple logarithmic transformation approach and a new, more general, regression approach. We discuss the importance of the repeatability of each method separately and compare an estimate of this to the limits of agreement. We extend the limits of agreement approach to data with repeated measurements, proposing new estimates for equal numbers of replicates by each method on each subject, for unequal numbers of replicates, and for replicated data collected in pairs, where the underlying value of the quantity being measured is changing. Finally, we describe a nonparametric approach to comparing methods.},
 author = {Bland, J. M. and Altman, D. G.},
 year = {1999},
 title = {Measuring agreement in method comparison studies},
 keywords = {Clinical Laboratory Techniques/statistics {\&} numerical data;Confidence Intervals;Humans;Linear Models;Medical Laboratory Science/statistics {\&} numerical data;Reproducibility of Results;Statistics, Nonparametric},
 pages = {135--160},
 volume = {8},
 number = {2},
 issn = {0962-2802},
 journal = {Statistical methods in medical research},
 doi = {10.1177/096228029900800204},
 file = {http://www.ncbi.nlm.nih.gov/pubmed/10501650},
 file = {be2828f3-53df-427b-8698-667377b76350:C\:\\Users\\MOB50111055\\AppData\\Local\\Swiss Academic Software\\Citavi 6\\ProjectCache\\wsboxyrilu8h1wpng3r6t0ony410oc0m8enokjbmw8\\Citavi Attachments\\be2828f3-53df-427b-8698-667377b76350.pdf:pdf}
}


@article{Brazier.2010,
 abstract = {Clinical studies use a wide variety of health status measures to measure health related quality of life, many of which cannot be used in cost-effectiveness analysis using cost per quality adjusted life year (QALY). Mapping is one solution that is gaining popularity as it enables health state utility values to be predicted for use in cost per QALY analysis when no preference-based measure has been included in the study. This paper presents a systematic review of current practice in mapping between non-preference based measures and generic preference-based measures, addressing feasibility and validity, circumstances under which it should be considered and lessons for future mapping studies. This review found 30 studies reporting 119 different models. Performance of the mappings functions in terms of goodness-of-fit and prediction was variable and unable to be generalised across instruments. Where generic measures are not regarded as appropriate for a condition, mapping does not solve this problem. Most testing in the literature occurs at the individual level yet the main purpose of these functions is to predict mean values for subgroups of patients, hence more testing is required.},
 author = {Brazier, John E. and Yang, Yaling and Tsuchiya, Aki and Rowen, Donna Louise},
 year = {2010},
 title = {A review of studies mapping (or cross walking) non-preference based measures of health to generic preference-based measures},
 url = {https://doi.org/10.1007/s10198-009-0168-z},
 pages = {215--225},
 volume = {11},
 number = {2},
 issn = {1618-7601},
 journal = {The European Journal of Health Economics},
 doi = {10.1007/s10198-009-0168-z},
 file = {Brazier, Yang et al. 2010 - A review of studies mapping.pdf}
}


@article{Brehm.2012,
 abstract = {AIM

When analysing the reliability of ratio-scaled variables, such as walking energy cost, variability of the error term often increases with increasing mean values. This phenomenon is called heteroscedasticity, and it makes the analysis of reliability more complicated. This study presents an examination of heteroscedasticity for walking energy cost before analysing the reliability.

METHOD

Walking energy cost was collected from 33 children with cerebral palsy (CP), with varying Gross Motor Function Classification System (GMFCS) levels (19 males; 14 females; mean age: 7y 6mo [SD 2y 6mo]; GMFCS levels I [n=16], II [n=7], and III [n=10]). It was assessed by measuring oxygen uptake during 10 minutes of resting and 5 minutes of walking at comfortable speed. Measurements were performed twice, within 4 to 6 weeks. Primary outcomes included gross energy cost, gross non-dimensional energy cost, net energy cost, net non-dimensional energy cost, speed, and non-dimensional speed. Heteroscedasticity was analysed with Bland-Altman plots and Kendall's tau.

RESULTS

Visual inspection of the Bland-Altman plots showed heteroscedasticity for gross energy cost, gross non-energy cost, and net energy cost. This was confirmed by Kendall's tau coefficients. Accordingly, data were logarithmically transformed, and reliability was assessed with ratio statistics. For speed, heteroscedasticity was not observed.

INTERPRETATION

Variability of gross energy cost, gross non-energy cost, and net energy cost, assessed across different GMFCS levels in children with CP, was proportional to the mean, indicating the presence of heteroscedasticity. This finding emphasizes the importance of always performing a heteroscedasticity examination in reliability studies on energy cost and reporting the reliability statistics accordingly.},
 author = {Brehm, Merel-Anne and Scholtes, Vanessa A. and Dallmeijer, Annet J. and Twisk, Jos W. and Harlaar, Jaap},
 year = {2012},
 title = {The importance of addressing heteroscedasticity in the reliability analysis of ratio-scaled variables: an example based on walking energy-cost measurements},
 url = {https://onlinelibrary.wiley.com/doi/10.1111/j.1469-8749.2011.04164.x},
 pages = {267--273},
 volume = {54},
 number = {3},
 issn = {1469-8749},
 journal = {Developmental Medicine {\&} Child Neurology},
 doi = {10.1111/j.1469-8749.2011.04164.x},
 file = {29e170a8-28a3-48a5-b2fd-8dfae172a5cb:C\:\\Users\\MOB50111055\\AppData\\Local\\Swiss Academic Software\\Citavi 6\\ProjectCache\\wsboxyrilu8h1wpng3r6t0ony410oc0m8enokjbmw8\\Citavi Attachments\\29e170a8-28a3-48a5-b2fd-8dfae172a5cb.pdf:pdf}
}


@book{BrennanRobertL.Ed..2006,
 year = {2006},
 title = {Educational Measurement. Fourth Edition. ACE/Praeger Series on Higher Education},
 keywords = {Academic Achievement;Accountability;Certification;Cognitive Psychology;College Entrance Examinations;Computer Assisted Testing;Educational Assessment;Educational Testing;Equated Scores;Ethics;Group Testing;Item Response Theory;Language Tests;Legal Problems;Licensing Examinations (Professions);Norms;Performance Based Assessment;Reports;Scaling;Scoring;Second Language Learning;Standard Setting;Standardized Tests;Test Bias;Test Construction;Test Reliability;Test Validity;Testing},
 publisher = {{Praeger. Available from: Greenwood Publishing Group, Inc. P.O. Box 5926, Portsmouth, NH 03802-6926. Tel: 800-225-5800} and {Fax 603-431-2214} and {e-mail: customer-service@greenwood.com} and {Web site: http://www.greenwood.com/praeger.aspx}},
 isbn = {0-2759-8125-8},
 editor = {{Brennan, Robert L., Ed.}}
}


@article{Calaminus.2000,
 abstract = {BACKGROUND

The assessment of Quality of Life (QoL) in childhood cancer survivors is a new field of research, which is important for a better understanding of how children with cancer feel and how treatment can be optimized. The purpose of our examination in a sample of patients treated in our institution was the evaluation of the questions: How do children with cancer reflect on their QoL in comparison to healthy children of the same age? Are there any significant differences in QoL between children with hematological disorders and children with solid tumors and if that is so, which domains are affected?

PATIENTS AND METHODS

We used for the evaluation a pilotversion of a self-rating QoL questionnaire for children between 8 and 18 years (PEDQOL), who was developed for pediatric oncology. 49 children off treatment of whom 51{\%} had leukemia/lymphoma and 49{\%} had solid tumors compared to 62 healthy school children were examined.

RESULTS

The PEDQOL questionnaire was a good accepted measure among the examined children. The reliability scores of the pilotform for the evaluated domains were also satisfactory (Cronbach's-Alpha {\textgreater} 0.60). In general QoL was scored good by healthy as well as by ill children. In the group of children with leukemia/lymphoma impairment of QoL was more apparent than in children with solid tumors (domains autonomy, emotional functioning, cognition and familial interactions). Survivors of solid tumors reported less impairment of QoL which was mainly seen in physical functioning and body image.

CONCLUSION

In general QoL scored with the PEDQOL pilotquestionnaire was good for most of the childhood cancer survivors. Children with solid tumors show less impairment than children with leukemia/lymphoma. Therefore it could be suggested, that young age at diagnosis and the following longer period of being dependent on familial support, the isolation from peer groups and the longer way to become independent may be reflected by these results. To obtain reliable results how children with cancer express their QoL and what consequences illness, treatment and long term effects of therapy have on the childrens' QoL a multicenter prospective study is needed. This will be realized in the near future in a project on {\textquotedbl}Long term effects and quality of life in children with leukemia or medulloblastoma{\textquotedbl}, which is supported by the {\textquotedbl}Kompetenznetz P{\"a}diatrische Onkologie and H{\"a}matologie{\textquotedbl}.},
 author = {Calaminus, G. and Weinspach, S. and Teske, C. and G{\"o}bel, U.},
 year = {2000},
 title = {Quality of life in children and adolescents with cancer. First results of an evaluation of 49 patients with the PEDQOL questionnaire},
 keywords = {Adolescent;Age Factors;Case-Control Studies;Child;Female;Germany;Hematologic Diseases/psychology;Humans;Leukemia/psychology;Lymphoma/psychology;Male;Neoplasms/psychology;Prospective Studies;Quality of Life;Reproducibility of Results;Social Adjustment;Surveys and Questionnaires;Survivors/psychology},
 pages = {211--215},
 volume = {212},
 number = {4},
 issn = {0300-8630},
 journal = {Klinische Padiatrie},
 doi = {10.1055/s-2000-9679},
 file = {http://www.ncbi.nlm.nih.gov/pubmed/10994553},
 file = {Calaminus, Weinspach et al. 2000 - Quality of life in children.pdf}
}


@article{Calaminus.2007,
 abstract = {BACKGROUND

Considering the high survival rates of childhood cancer physical and psychosocial long term effects (LF) as well as the estimation of Quality of Life (QoL) are becoming a new focus of clinical research. Thus, disease related as well as age related variables have to be taken into account. This paper evaluates the physical long term effects of childhood cancer survivors. In addition differences of QoL of the survivors in comparison to children and adolescents of the same age are estimated if present and correlated to somatic late effects.

PATIENTS AND METHODS

36 survivors of childhood cancer who are followed at the University Children's Hospital Duesseldorf, with an age range of 8-18 years participate in the evaluation. Together with a clinical examination somatic long term effects and sociodemographic information are documented. QoL is evaluated with a standardized questionnaire (PEDQOL) including the domains physical function, emotion, cognition, autonomy, social function (family, friends and body image). Quality of Life data are compared with data of 319 unselected healthy controls of comparable age groups.

RESULTS

24 of 36 patients show various LF: skeletal deformities, scars, impairment of organ function, infectious complication, hormonal failures. Patients with solid tumors develop more and more frequently severe LF (11/14 pat.) compared to patients with leukaemia and lymphoma (11/22 pat.). Nevertheless health status can be objectively rated as satisfying in comparison to children of the same age. Most patients rate the QoL better than their controls. Patients with severe LF show impairment in the domains body image, emotional and physical functioning and cognition compared to patients without or with minor somatic LF.

CONCLUSION

Our results underline the influence of objective long term effects and subjective QoL on the Quality of Survival. Prospective evaluation will lead to new and important information with respect to the onset of somatic and psychosocial LF and possible coping strategies. These information will establish additional possibilities for initiation of primary and secondary rehabilitation processes.},
 author = {Calaminus, G. and Weinspach, S. and Teske, C. and G{\"o}bel, U.},
 year = {2007},
 title = {Quality of survival in children and adolescents after treatment for childhood cancer: the influence of reported late effects on health related quality of life},
 keywords = {Activities of Daily Living/psychology;Adolescent;Affective Symptoms/psychology;Body Image;Child;Cognition Disorders/psychology;Disability Evaluation;Female;Follow-Up Studies;Humans;Leukemia/psychology/therapy;Lymphoma/psychology/therapy;Male;Neoplasms/psychology/therapy;Personal Autonomy;Quality of Life/psychology;Social Adjustment;Surveys and Questionnaires;Survivors/psychology},
 pages = {152--157},
 volume = {219},
 number = {3},
 issn = {0300-8630},
 journal = {Klinische Padiatrie},
 doi = {10.1055/s-2007-973846},
 file = {Calaminus, Weinspach et al. 2007 - Quality of survival in children.pdf},
 file = {http://www.ncbi.nlm.nih.gov/pubmed/17525909}
}


@article{Calaminus.2019,
 abstract = {BACKGROUND

The quality of life (QoL) of patients with osteosarcoma (OS) may be adversely affected by the disease or its treatment. Therefore, it is important to understand the QoL of patients undergoing treatment for OS to improve the QoL. We report on the first prospective international QoL study that was embedded within a large randomized clinical trial from 4 national study groups.

OBJECTIVE

This paper aimed to describe the QoL study development, methodology, accrual details, and characteristics of the QoL cohort.

METHODS

A total of 2260 patients registered in the EURopean AMerican Osteosarcoma Study-1 (EURAMOS-1), of whom 97.92{\%} (2213/2260) were eligible for the optional QoL assessment and could participate in terms of questionnaire availability. Overall, 61.86{\%} (1369/2213) of patients and/or proxies completed the QoL evaluation at the first assessment time point (E1) after the start of preoperative treatment. The QoL measures used (self- and/or proxy reports) depending on the patient's age and national study group. Participants and nonparticipants in the ancillary QoL study were compared regarding relevant demographic and disease-related characteristics at registration in the trial.

RESULTS

The participation rate at time point E1 did not differ with regard to age, gender, the occurrence of pathological fracture, or the presence of any metastases at diagnosis. No differences were found regarding the primary tumor site. Only the national study group affiliation had an influence on participation. Participation decreased linearly with trial progress up to 20{\%} at the final time point of QoL assessment.

CONCLUSIONS

This study demonstrates the feasibility of international cooperation for the purpose of assessing and understanding the QoL of pediatric and adolescent/young adult patients with cancer. Future outcomes of this QoL substudy will help to adapt interventions to improve QoL.},
 author = {Calaminus, Gabriele and Jenney, Meriel and Hjorth, Lars and Baust, Katja and Bernstein, Mark and Bielack, Stefan and Vos, Patricia De and Hogendoorn, Pancras C. W. and Jovic, Gordana and Krailo, Mark and Kreitz, Kiana and Marina, Neyssa and Popoola, Babasola O. and Sauerland, Cristina and Smeland, Sigbj{\o}rn and Teske, Carmen and Schweinitz, Clara V. and Whelan, Jeremy and Wiener, Andreas and Sydes, Matthew R. and Nagarajan, Rajaram},
 year = {2019},
 title = {Quality of Life of Patients With Osteosarcoma in the European American Osteosarcoma Study-1 (EURAMOS-1): Development and Implementation of a Questionnaire Substudy},
 pages = {e14406},
 volume = {8},
 number = {8},
 issn = {1929-0748},
 journal = {JMIR research protocols},
 doi = {10.2196/14406},
 file = {70030baf-1adb-4097-8bb5-56253a92d618:C\:\\Users\\MOB50111055\\AppData\\Local\\Swiss Academic Software\\Citavi 6\\ProjectCache\\wsboxyrilu8h1wpng3r6t0ony410oc0m8enokjbmw8\\Citavi Attachments\\70030baf-1adb-4097-8bb5-56253a92d618. 2019 - Quality of Life of Patients: 2019 - Quality of Life of Patients}
}


@article{Carrasco.2003,
 abstract = {The intraclass correlation coefficient (ICC) and the concordance correlation coefficient (CCC) are two of the most popular measures of agreement for variables measured on a continuous scale. Here, we demonstrate that ICC and CCC are the same measure of agreement estimated in two ways: by the variance components procedure and by the moment method. We propose estimating the CCC using variance components of a mixed effects model, instead of the common method of moments. With the variance components approach, the CCC can easily be extended to more than two observers, and adjusted using confounding covariates, by incorporating them in the mixed model. A simulation study is carried out to compare the variance components approach with the moment method. The importance of adjusting by confounding covariates is illustrated with a case example.},
 author = {Carrasco, Josep L. and Jover, Llu{\'i}s},
 year = {2003},
 title = {Estimating the generalized concordance correlation coefficient through variance components},
 keywords = {Analysis of Variance;Biometry/methods;Blood Pressure;Blood Pressure Determination/methods;Humans;Models, Statistical;Reproducibility of Results;Research Design},
 pages = {849--858},
 volume = {59},
 number = {4},
 issn = {0006-341X},
 journal = {Biometrics},
 doi = {10.1111/j.0006-341x.2003.00099.x},
 file = {http://www.ncbi.nlm.nih.gov/pubmed/14969463},
 file = {Carrasco, Jover 2003 - Estimating the generalized concordance correlation.pdf}
}


@misc{Cella.2016,
 author = {Cella, David and Schalet, Benjamin D. and Kallen, Michael A. and Lai, Jin-shei and Cook, Karon F. and Rutsohn, Joshua and Choi, Seung W.},
 date = {2016},
 title = {PROSetta Stone{\circledR} Analysis Report: a Rosetta Stone for Patient Reported Outcomes; Volume 2},
 url = {http://www.prosettastone.org/AnalysisReport/Documents/PROsetta%20Stone%20Analysis%20Report_Vol%202_09_15-2016.pdf},
 address = {Chicago, IL},
 institution = {{Department of Medical Social Sciences, Feinberg School of Medicine, Northwestern University.}},
 file = {Cella, Schalet et al. 2016 - PROSetta Stone® Analysis Report (2).pdf},
 file = {Cella, Schalet et al. 2016 - PROSetta Stone® Analysis Report.pdf}
}


@misc{Cella.2016b,
 author = {Cella, David and Schalet, Benjamin D. and Kallen, Michael A. and Lai, Jin-shei and Cook, Karon F. and Rutsohn, Joshua and Choi, Seung W.},
 date = {2016},
 title = {PROSetta Stone{\circledR} Analysis Report: a Rosetta Stone for Patient Reported Outcomes; Volume 3},
 url = {http://www.prosettastone.org/AnalysisReport/Documents/PROsetta%20Stone%20Analysis%20Report_Vol%203_09172016.pdf},
 address = {Chicago, IL},
 institution = {{Department of Medical Social Sciences, Feinberg School of Medicine, Northwestern University}},
 file = {Cella, Schalet et al. 2016 - PROSetta Stone® Analysis Report.pdf}
}


@article{Cessna.2016,
 abstract = {OBJECTIVE

Fatigue is common among cancer patients and adversely impacts quality of life. As such, it is important to measure fatigue accurately in a way that is not burdensome to patients. The 7-item Patient Reported Outcome Measurement Information System (PROMIS) Cancer Fatigue Short Form scale was recently developed using item response theory (IRT). The current study evaluated the psychometric properties of this scale in two samples of cancer patients using classical test theory (CTT).

METHODS

Two samples were used: 121 men with prostate cancer and 136 patients scheduled to undergo hematopoietic cell transplantation (HCT) for hematologic cancer. All participants completed the PROMIS Cancer Fatigue Short Form as well as validated measures of fatigue, vitality, and depression. HCT patients also completed measures of anxiety, perceived stress, and a clinical interview designed to identify cases of cancer-related fatigue.

RESULTS

PROMIS Cancer Fatigue Short Form items loaded on a single factor (CFI=0.948) and the scale demonstrated good internal consistency reliability in both samples (Cronbach's alphas{\textgreater}0.86). Correlations with psychosocial measures were significant (p values{\textless}.0001) and in the expected direction, offering evidence for convergent and concurrent validity. PROMIS Fatigue scores were significantly higher in patients who met case definition criteria for cancer-related fatigue (p{\textless}.0001), demonstrating criterion validity.

CONCLUSION

The current study provides evidence that the PROMIS Cancer Fatigue Short Form is a reliable and valid measure of fatigue in cancer patients.},
 author = {Cessna, Julie M. and Jim, Heather S. L. and Sutton, Steven K. and Asvat, Yasmin and Small, Brent J. and Salsman, John M. and Zachariah, Babu and Fishman, Mayer and Field, Teresa and Fernandez, Hugo and Perez, Lia and Jacobsen, Paul B.},
 year = {2016},
 title = {Evaluation of the psychometric properties of the PROMIS Cancer Fatigue Short Form with cancer patients},
 keywords = {Aged;Aged, 80 and over;Anxiety/etiology;Depression/etiology;Fatigue/etiology;Female;Humans;Information Systems;Male;Middle Aged;Neoplasms/complications;Psychometrics;Quality of Life;Reproducibility of Results;Self Report/standards;Sleep Initiation and Maintenance Disorders/etiology;Stress, Psychological/etiology;Surveys and Questionnaires/standards},
 pages = {9--13},
 volume = {81},
 journal = {Journal of psychosomatic research},
 doi = {10.1016/j.jpsychores.2015.12.002},
 file = {Cessna, Jim et al. 2016 - Evaluation of the psychometric properties.pdf},
 file = {http://www.ncbi.nlm.nih.gov/pubmed/26800633},
 file = {https://www.ncbi.nlm.nih.gov/pmc/articles/PMC4822706}
}


@misc{Choi.2012,
 author = {Choi, Seung W. and Podrabsky, Tracy and McKinney, Natalie and Schalet, Benjamin D. and Cook, Karon F. and Cella, David},
 date = {2012},
 title = {PROSetta Stone{\circledR} Analysis Report: A Rosetta Stone for Patient Reported Outcomes; Volume 1},
 url = {http://www.prosettastone.org/AnalysisReport/Documents/PROsetta%20Stone%20Analysis%20Report_Vol%201_updated-09-28-2015.pdf},
 address = {Chicago, IL},
 institution = {{Department of Medical Social Sciences} and {Feinberg School of Medicine} and {Northwestern University}},
 file = {Choi, Podrabsky et al. 2012 - PROSetta Stone® Analysis Report.pdf}
}


@misc{Choi.2012b,
 author = {Choi, Seung W. and Podrabsky, Tracy and McKinney, Natalie and Schalet, Benjamin D. and Cook, Karon F. and Cella, David},
 date = {2012},
 title = {PROSetta Stone{\circledR} Methodology: A Rosetta Stone For Patient Reported Outcomes},
 url = {http://www.prosettastone.org/Methodology/Documents/PROSetta%20Methodology%20Report.pdf},
 address = {Chicago, IL},
 institution = {{Department of Medical Social Sciences, Feinberg School of Medicine, Northwestern University}},
 file = {Choi, Podrabsky et al. 2012 - PROSetta Stone® Methodology.pdf}
}


@article{Choi.2014,
 abstract = {Interest in measuring patient-reported outcomes has increased dramatically in recent decades. This has simultaneously produced numerous assessment options and confusion. In the case of depressive symptoms, there are many commonly used options for measuring the same or a very similar concept. Public and professional reporting of scores can be confused by multiple scale ranges, normative levels, and clinical thresholds. A common reporting metric would have great value and can be achieved when similar instruments are administered to a single sample and then linked to each other to produce cross-walk score tables (e.g., Dorans, 2007; Kolen {\&} Brennan, 2004). Using multiple procedures based on item response theory and equipercentile methods, we produced cross-walk tables linking 3 popular {\textquotedbl}legacy{\textquotedbl} depression instruments-the Center for Epidemiologic Studies Depression Scale (Radloff, 1977; N = 747), the Beck Depression Inventory-II (Beck, Steer, {\&} Brown, 1996; N = 748), and the 9-item Patient Health Questionnaire (Kroenke, Spitzer, {\&} Williams, 2001; N = 1,120)-to the depression metric of the National Institutes of Health (NIH) Patient-Reported Outcomes Measurement Information System (PROMIS; Cella et al., 2010). The PROMIS Depression metric is centered on the U.S. general population, matching the marginal distributions of gender, age, race, and education in the 2000 U.S. census (Liu et al., 2010). The linking relationships were evaluated by resampling small subsets and estimating confidence intervals for the differences between the observed and linked PROMIS scores; in addition, PROMIS cutoff scores for depression severity were estimated to correspond with those commonly used with the legacy measures. Our results allow clinicians and researchers to retrofit existing data of 3 popular depression measures to the PROMIS Depression metric and vice versa.},
 author = {Choi, Seung W. and Schalet, Benjamin and Cook, Karon F. and Cella, David},
 year = {2014},
 title = {Establishing a common metric for depressive symptoms: linking the BDI-II, CES-D, and PHQ-9 to PROMIS depression},
 keywords = {Depressive Disorder/diagnosis;Female;Humans;Male;Middle Aged;Psychiatric Status Rating Scales/statistics {\&} numerical data;Psychometrics;Reproducibility of Results;Surveys and Questionnaires},
 pages = {513--527},
 volume = {26},
 number = {2},
 issn = {1040-3590},
 journal = {Psychological assessment},
 doi = {10.1037/a0035768},
 file = {Choi, Schalet et al. 2014 - Establishing a common metric.pdf},
 file = {https://www.ncbi.nlm.nih.gov/pmc/articles/PMC5515387},
 file = {http://www.ncbi.nlm.nih.gov/pubmed/24548149}
}


@article{Cook.2007,
 abstract = {BACKGROUND

In the development of health outcome measures, the pool of candidate items may be divided into multiple forms, thus {\textquotedbl}spreading{\textquotedbl} response burden over two or more study samples. Item responses collected using this approach result in two or more forms whose scores are not equivalent. Therefore, the item responses must be equated (adjusted) to a common mathematical metric.

OBJECTIVES

The purpose of this study was to examine the effect of sample size, test size, and selection of item response theory model in equating three forms of a health status measure. Each of the forms was comprised of a set of items unique to it and a set of anchor items common across forms.

RESEARCH DESIGN

The study was a secondary data analysis of patients' responses to the developmental item pool for the Health of Seniors Survey. A completely crossed design was used with 25 replications per study cell.

RESULTS

We found that the quality of equatings was affected greatly by sample size. Its effect was far more substantial than choice of IRT model. Little or no advantage was observed for equatings based on 60 or 72 items versus those based on 48 items.

CONCLUSIONS

We concluded that samples of less than 300 are clearly unacceptable for equating multiple forms. Additional sample size guidelines are offered based on our results.},
 author = {Cook, Karon F. and Taylor, Patrick W. and Dodd, Barbara G. and Teal, Cayla R. and McHorney, Colleen A.},
 year = {2007},
 title = {Evidence-based practice for equating health status items: sample size and IRT model},
 keywords = {Evidence-Based Medicine/methods;Health Status;Humans;Models, Theoretical},
 pages = {175--189},
 volume = {8},
 number = {2},
 issn = {1529-7713},
 journal = {Journal of applied measurement},
 file = {http://www.ncbi.nlm.nih.gov/pubmed/17440260}
}


@article{Cook.2015,
 author = {Cook, Karon F. and Schalet, Benjamin D. and Kallen, Michael A. and Rutsohn, Joshua P. and Cella, David},
 year = {2015},
 title = {Establishing a common metric for self-reported pain: linking BPI Pain Interference and SF-36 Bodily Pain Subscale scores to the PROMIS Pain Interference metric},
 url = {https://link.springer.com/content/pdf/10.1007/s11136-015-0987-6.pdf},
 pages = {2305--2318},
 volume = {24},
 number = {10},
 issn = {1573-2649},
 journal = {Quality of Life Research},
 doi = {10.1007/s11136-015-0987-6},
 file = {Cook, Schalet et al. 2015 - Establishing a common metric.pdf},
 file = {https://link.springer.com/article/10.1007/s11136-015-0987-6}
}


@article{Costa.2015,
 abstract = {PURPOSE: The EORTC Quality of Life Questionnaire is a widely used cancer-specific quality of life instrument comprising a core set of 30 items (QLQ-C30) supplemented by cancer site-specific modules. The purpose of this paper was to examine the extent to which the conventional multi-item domain structure of the QLQ-C30 holds across patients with seven different primary cancer sites. METHODS: Multi-group confirmatory factor analysis was used to test whether a measurement model of the QLQ-C30 was invariant across cancer sites. Configural (same patterns of factor loadings), metric (equivalence of factor loadings) and scalar (equivalence of thresholds) invariance amongst the cancer site groups were assessed (N = 1,906) by comparing the fit of a model with these parameters freely estimated to a model where estimates were constrained to be equal for the corresponding items in each group. RESULTS: All groups exhibited good model fit except for the prostate group, which was excluded. Only 1 of 576 parameters was found to differ between primary sites: specifically, the first threshold of Item 1 in the breast cancer group exhibited non-invariance. In a post hoc analysis, several instances of non-invariance by treatment status (baseline, on-treatment, off-treatment) were observed. CONCLUSIONS: Given only one instance of non-invariance between cancer sites, there is a reason to be confident in the validity of conclusions drawn when comparing QLQ-C30 domain scores between different sites and when interpreting the scores of heterogeneous samples, although future research should assess the potential impact of confounding variables such as treatment and gender.},
 author = {Costa, D. S. J. and Aaronson, N. K. and Fayers, P. M. and Pallant, J. F. and Velikova, G. and King, M. T.},
 year = {2015},
 title = {Testing the measurement invariance of the EORTC QLQ-C30 across primary cancer sites using multi-group confirmatory factor analysis},
 keywords = {Adult;Aged;Breast Neoplasms;Factor Analysis, Statistical;Female;Humans;Male;Middle Aged;Models, Statistical;Multivariate Analysis;Quality of Life;Reproducibility of Results;Sickness Impact Profile;Surveys and Questionnaires},
 pages = {125--133},
 volume = {24},
 number = {1},
 issn = {0962-9343},
 journal = {Quality of life research : an international journal of quality of life aspects of treatment, care and rehabilitation},
 doi = {10.1007/s11136-014-0799-0},
 file = {Costa, Aaronson et al. 2015 - Testing the measurement invariance.pdf},
 file = {http://www.ncbi.nlm.nih.gov/pubmed/25193618}
}


@book{Davier.2010,
 author = {von Davier, A.},
 year = {2010},
 title = {Statistical Models for Test Equating, Scaling, and Linking},
 publisher = {{Springer New York}},
 isbn = {9780387981383}
}


@misc{DeepankarDatta.2017,
 author = {{Deepankar Datta}},
 year = {2017},
 title = {blandr: a Bland-Altman Method Comparison package for R},
 url = {https://github.com/deepankardatta/blandr},
 doi = {10.5281/zenodo.824514}
}


@article{Dorans.2000,
 author = {Dorans, Neil J. and Holland, Paul W.},
 year = {2000},
 title = {Population Invariance and the Equatability of Tests: Basic Theory and The Linear Case},
 url = {https://onlinelibrary.wiley.com/doi/pdf/10.1111/j.1745-3984.2000.tb01088.x},
 pages = {281--306},
 volume = {37},
 number = {4},
 issn = {1745-3984},
 journal = {Journal of Educational Measurement},
 doi = {10.1111/j.1745-3984.2000.tb01088.x},
 file = {Dorans, Holland 2000 - Population Invariance and the Equatability.pdf},
 file = {https://onlinelibrary.wiley.com/doi/full/10.1111/j.1745-3984.2000.tb01088.x},
 file = {https://onlinelibrary.wiley.com/doi/abs/10.1111/j.1745-3984.2000.tb01088.x}
}


@article{Dorans.2004,
 abstract = {Applied Psychological Measurement 2004.28:227-246},
 author = {Dorans, Neil J.},
 year = {2004},
 title = {Equating, Concordance, and Expectation},
 keywords = {ACT;concordance;equating;linking;prediction;SAT I},
 pages = {227--246},
 volume = {28},
 number = {4},
 journal = {Applied psychological measurement},
 doi = {10.1177/0146621604265031},
 file = {Dorans 2004 - Equating, Concordance.pdf}
}


@article{Dorans.2007,
 abstract = {To the extent that outcomes of health assessment instruments are to be used interchangeably, the summary scores based on these outcomes need to be equated or made comparable. If the summary scores of different health assessment instruments are not equated, inferences based on them could be flawed. Ideally, summary scores would be comparable because of careful instrument design. In practice, that rarely happens. Statistical intervention is usually needed. This article addresses key questions associated with the linking of summary scores of health outcomes. What is meant by outcome linking and equating? How does equating differ from other types of linking? What common data collection designs are used to capture data for outcomes linking? What are some of the standard statistical procedures used to link outcomes directly? What assumptions do they make? What role does IRT play in linking outcomes? What assumptions do IRT methods make? This article makes a distinction between direct statistical adjustments of summary score distributions, and indirect procedures based on psychometric models of items or questions.},
 author = {Dorans, Neil J.},
 year = {2007},
 title = {Linking scores from multiple health outcome instruments},
 keywords = {Data Collection;Health Status;Humans;Outcome Assessment, Health Care;Quality of Life;Research;Surveys and Questionnaires},
 pages = {85--94},
 volume = {16 Suppl 1},
 issn = {0962-9343},
 journal = {Quality of life research : an international journal of quality of life aspects of treatment, care and rehabilitation},
 doi = {10.1007/s11136-006-9155-3},
 file = {Dorans 2007 - Linking scores from multiple health.pdf},
 file = {http://www.ncbi.nlm.nih.gov/pubmed/17286198}
}


@article{Euser.2008,
 abstract = {OBJECTIVE

Indicators of reproducibility for log-transformed variables can often not be calculated straightforwardly and are subsequently incorrectly interpreted.

METHODS AND RESULTS

We discuss meaningful Coefficients of Variation (CV) for log-transformed variables, which can be derived directly from the standard error of the log-transformed measurements. To provide easy interpretable Bland and Altman plots, we calculated limits of inter and intraobserver agreement (LA) for log-transformed variables and transform them back to the original scale. These LAs for agreement are subsequently plotted on the original scale in a conventional Bland and Altman plot. Both approaches were illustrated in a clinical example on the reproducibility of skinfold thickness measurements.

CONCLUSION

In reproducibility, it is important to calculate meaningful CVs, LAs, and Bland-Altman plots for log-transformed variables. We provide a practical approach in which existing statistical methods are applied in the field of reproducibility, thus leading to parameters of reproducibility which can be interpreted on the original scale.},
 author = {Euser, Anne M. and Dekker, Friedo W. and {Le Cessie}, Saskia},
 year = {2008},
 title = {A practical approach to Bland-Altman plots and variation coefficients for log transformed variables},
 url = {https://www.sciencedirect.com/science/article/pii/S0895435607004131},
 pages = {978--982},
 volume = {61},
 number = {10},
 issn = {0895-4356},
 journal = {Journal of clinical epidemiology},
 doi = {10.1016/j.jclinepi.2007.11.003},
 file = {http://www.ncbi.nlm.nih.gov/pubmed/18468854}
}


@article{Eveslage.2019,
 abstract = {BACKGROUND

Craniopharyngioma is a tumor of low histological malignancy resulting from an anomaly of embryonic development. Affected children and adolescents are being studied with respect to their quality of life, progression-free survival, and overall survival in the framework of the ongoing KRANIOPHARYNGEOM 2007 project.

METHODS

This prospective, multicenter project consists of a randomized trial with an adaptive design combined with a purely observational study. The randomized, unblinded trial includes patients whose tumors have been incompletely resected and is intended to compare the outcomes of immediate postoperative radiotherapy versus radiotherapy on progression. Its primary endpoint is quality of life as assessed subjectively by the patients them- selves with the {\textquotedbl}Pediatric Quality of Life{\textquotedbl} questionnaire (PEDQOL). In exploratory analyses, linear mixed models were used to study the effect of further factors on quality of life.

RESULTS

An interim intention-to-treat analysis of the randomized trial revealed only minor differences between the treatment arms with respect to quality of life (n = 24). The exploratory analyses (n = 131) showed that preoperative involvement of, or operative damage to, the anterior and posterior regions of the hypothalamus was associated with a lower quality of life. Complete resection was followed by a lower quality of life than incomplete resection. Radiotherapy, a common treatment for tumors that progress after incomplete resection, was also associated with a lower quality of life.

CONCLUSION

Hypothalamus-sparing treatment approaches are recommended to optimize the quality of life of children and adolescents with cranio- pharyngioma. The available evidence does not support any recommendation as to when radiotherapy should be performed after incomplete resection so that the best quality of life can be achieved.},
 author = {Eveslage, Maria and Calaminus, Gabriele and Warmuth-Metz, Monika and Kortmann, Rolf-Dieter and Pohl, Fabian and Timmermann, Beate and Schuhmann, Martin Ulrich and Flitsch, J{\"o}rg and Faldum, Andreas and M{\"u}ller, Hermann Lothar},
 year = {2019},
 title = {The Postopera tive Quality of Life in Children and Adolescents with Craniopharyngioma},
 pages = {321--328},
 volume = {116},
 number = {18},
 issn = {1866-0452},
 journal = {Deutsches Arzteblatt international},
 doi = {10.3238/arztebl.2019.0321},
 file = {http://www.ncbi.nlm.nih.gov/pubmed/31219033},
 file = {d273a149-c1cb-428f-8b3f-7d2bec82b6ec:C\:\\Users\\MOB50111055\\AppData\\Local\\Swiss Academic Software\\Citavi 6\\ProjectCache\\wsboxyrilu8h1wpng3r6t0ony410oc0m8enokjbmw8\\Citavi Attachments\\d273a149-c1cb-428f-8b3f-7d2bec82b6ec.pdf:pdf}
}


@article{Fayers.2014,
 abstract = {Profile instruments are frequently used to assess health-related quality of life and other patient-reported outcomes. Preference-based measures are required for health-economic cost-utility evaluations. Although regression-based approaches are commonly used to map from profile measures to preference measures, we show that this results in biased estimates because of regression to the mean. Linking (scale-aligning) is proposed as an alternative.},
 author = {Fayers, Peter M. and Hays, Ron D.},
 year = {2014},
 title = {Should linking should replace regression when mapping from profile to preference-based measures?},
 pages = {261--265},
 volume = {17},
 number = {2},
 issn = {1098-3015},
 journal = {Value in health : the journal of the International Society for Pharmacoeconomics and Outcomes Research},
 doi = {10.1016/j.jval.2013.12.002},
 file = {Fayers, Hays 2014 - Should linking should replace regression.pdf},
 file = {http://www.ncbi.nlm.nih.gov/pubmed/24636385},
 file = {https://www.ncbi.nlm.nih.gov/pmc/articles/PMC4232819}
}


@article{Flegal.2020,
 abstract = {BACKGROUND/OBJECTIVES

Bland-Altman methods for assessing the agreement between two measures are highly cited. However, these methods may often not be used to assess agreement, and when used, they are not always presented or interpreted correctly. Our objective was to evaluate the use and the quality of reporting of Bland-Altman analyses in studies that compare self-reported with measured weight and height.

METHODS

We evaluated the use of Bland-Altman methods in 394 published articles that compared self-reported and measured weight and height data for adolescents or adults. Six reporting criteria were developed: assessment of the normality of the distribution of differences, a complete and correctly labeled Bland-Altman plot displaying the mean difference and limits of agreement (LOA), numerical values and confidence intervals, standard errors, or standard deviations for mean difference, numerical values of LOA, confidence intervals for LOA, and prespecified criteria for acceptable LOA.

RESULTS

Only 72/394 (18{\%}) studies comparing self-reported with measured weight and height or BMI used some form of Bland-Altman analyses. No study using Bland-Altman analyses satisfied more than four of the six criteria. Of the 72 studies, 64 gave mean differences along with confidence intervals or standard deviations, 55 provided complete Bland-Altman plots that were appropriately labeled and described, 37 provided numerical values for LOA, 4 reported that they examined the normality of the distribution of differences, 3 provided confidence intervals for LOA, and 3 had prespecified criteria for agreement.

CONCLUSIONS

Bland-Altman methods appear to be infrequently used in studies comparing measured with self-reported weight, height, or BMI, and key information is missing in many of those that do use Bland-Altman methods. Future directions would be defining acceptable LOA values and improving the reporting and application of Bland-Altman methods in studies of self-reported anthropometry.},
 author = {Flegal, Katherine M. and Graubard, Barry and Ioannidis, John P. A.},
 year = {2020},
 title = {Use and reporting of Bland-Altman analyses in studies of self-reported versus measured weight and height},
 pages = {1311--1318},
 volume = {44},
 number = {6},
 issn = {1476-5497},
 journal = {International Journal of Obesity},
 doi = {10.1038/s41366-019-0499-5},
 file = {f1deb778-1f10-4073-97fe-0de5bbc772f5:C\:\\Users\\MOB50111055\\AppData\\Local\\Swiss Academic Software\\Citavi 6\\ProjectCache\\wsboxyrilu8h1wpng3r6t0ony410oc0m8enokjbmw8\\Citavi Attachments\\f1deb778-1f10-4073-97fe-0de5bbc772f5.pdf:pdf}
}


@article{Fredheim.2007,
 abstract = {The EORTC QLQ-C30 health-related quality of life (HRQoL) questionnaire was developed for use in clinical cancer trials. It has also been applied in studies of patients with chronic nonmalignant pain in spite of nondocumented validity. Validation of the EORTC QLQ-C30 in this patient population and comparison with the traditional first choice HRQoL instrument in chronic nonmalignant pain, the SF-36, are, therefore, required. Two hundred eighty-six patients admitted to the tertiary multidisciplinary pain center at St. Olavs University Hospital in Trondheim, Norway, completed both the EORTC QLQ-C30 and the SF-36 at admittance. Correlations between EORTC QLQ-C30 and SF-36 measures of the same concept were between 0.70 and 0.81 for all five domains covered by both instruments. Internal consistency was below 0.70 for the EORTC QLQ-C30 scales physical functioning (0.57), pain (0.68), role functioning (0.43), cognitive functioning (0.66), and nausea/vomiting (0.53), as well as the SF-36 scale role emotional functioning (0.66). Large floor or ceiling effects were seen for several EORTC QLQ-C30 scales. While SF-36 addresses no other symptoms than pain and fatigue, the EORTC QLQ-C30 also includes sleep, financial difficulties, nausea/vomiting, dyspnea, appetite loss, constipation, and diarrhea. Even though some EORTC QLQ-C30 scales have unsatisfactory internal consistency, EORTC QLQ-C30, similar to SF-36, has overall acceptable psychometric properties. The EORTC QLQ-C30 is a valid alternative to the SF-36 when a broader assessment of symptoms is desired.},
 author = {Fredheim, Olav Magnus S. and Borchgrevink, Petter C. and Saltnes, Turi and Kaasa, Stein},
 year = {2007},
 title = {Validation and comparison of the health-related quality-of-life instruments EORTC QLQ-C30 and SF-36 in assessment of patients with chronic nonmalignant pain},
 keywords = {Chronic Disease;Humans;Pain/physiopathology/psychology;Quality of Life;Reproducibility of Results;Surveys and Questionnaires/standards},
 pages = {657--665},
 volume = {34},
 number = {6},
 issn = {0885-3924},
 journal = {Journal of pain and symptom management},
 doi = {10.1016/j.jpainsymman.2007.01.011},
 file = {http://www.ncbi.nlm.nih.gov/pubmed/17618079},
 file = {Fredheim, Borchgrevink et al. 2007 - Validation and comparison.pdf}
}


@article{Furukawa.2019,
 abstract = {AIMS

The Hamilton Depression Rating Scale (HAMD) and the Beck Depression Inventory (BDI) are the most frequently used observer-rated and self-report scales of depression, respectively. It is important to know what a given total score or a change score from baseline on one scale means in relation to the other scale.

METHODS

We obtained individual participant data from the randomised controlled trials of psychological and pharmacological treatments for major depressive disorders. We then identified corresponding scores of the HAMD and the BDI (369 patients from seven trials) or the BDI-II (683 patients from another seven trials) using the equipercentile linking method.

RESULTS

The HAMD total scores of 10, 20 and 30 corresponded approximately with the BDI scores of 10, 27 and 42 or with the BDI-II scores of 13, 32 and 50. The HAMD change scores of -20 and -10 with the BDI of -29 and -15 and with the BDI-II of -35 and -16.

CONCLUSIONS

The results can help clinicians interpret the HAMD or BDI scores of their patients in a more versatile manner and also help clinicians and researchers evaluate such scores reported in the literature or the database, when scores on only one of these scales are provided. We present a conversion table for future research.},
 author = {Furukawa, Toshi A. and Reijnders, Mirjam and Kishimoto, Sanae and Sakata, Masatsugu and DeRubeis, Robert J. and Dimidjian, Sona and Dozois, David J. A. and Hegerl, Ulrich and Hollon, Steven D. and Jarrett, Robin B. and Lesp{\'e}rance, Fran{\c{c}}ois and Segal, Zindel V. and Mohr, David C. and Simons, Anne D. and Quilty, Lena C. and Reynolds, Charles F. and Gentili, Claudio and Leucht, Stefan and Engel, Rolf R. and Cuijpers, Pim},
 year = {2019},
 title = {Translating the BDI and BDI-II into the HAMD and vice versa with equipercentile linking},
 keywords = {Adult;Aged;Databases, Factual;Depressive Disorder, Major/diagnosis/psychology/therapy;Female;Humans;Male;Middle Aged;Psychiatric Status Rating Scales/statistics {\&} numerical data;Randomized Controlled Trials as Topic;Self Report;Severity of Illness Index},
 pages = {e24},
 volume = {29},
 journal = {Epidemiology and psychiatric sciences},
 doi = {10.1017/S2045796019000088},
 file = {http://www.ncbi.nlm.nih.gov/pubmed/30867082},
 file = {Furukawa, Reijnders et al. 2019 - Translating the BDI and BDI-II.pdf}
}


@article{Gallacher.2011,
 abstract = {OBJECTIVES

The need for large studies and the types of large-scale data resources (LSDRs) are discussed along with their general scientific utility, role in aging research, and affordability. The diversification of approaches to large-scale data resourcing is described in order to facilitate their use in aging research.

METHODS

The need for LSDRs is discussed in terms of (a) large sample size; (b) longitudinal design; (c) as platforms for additional investigator-initiated research projects; and (d) broad-based access to core genetic, biological, and phenotypic data.

DISCUSSION

It is concluded that a {\textquotedbl}lite-touch, lo-tech, lo-cost{\textquotedbl} approach to LSDRs is a viable strategy for the development of LSDRs and would enhance the likelihood of LSDRs being established which are dedicated to the wide range of important aging-related issues.},
 author = {Gallacher, John and Hofer, Scott M.},
 year = {2011},
 title = {Generating large-scale longitudinal data resources for aging research},
 keywords = {Aging;Causality;Data Interpretation, Statistical;Databases as Topic;Genetic Association Studies/methods;Humans;Longitudinal Studies/methods/statistics {\&} numerical data;Research Design;sample size},
 pages = {i172-9},
 volume = {66 Suppl 1},
 journal = {The journals of gerontology. Series B, Psychological sciences and social sciences},
 doi = {10.1093/geronb/gbr047},
 file = {http://www.ncbi.nlm.nih.gov/pubmed/21743049},
 file = {Gallacher, Hofer 2011 - Generating large-scale longitudinal data resources.pdf},
 file = {https://www.ncbi.nlm.nih.gov/pmc/articles/PMC3165456}
}


@article{Galton.1886,
 author = {Galton, Francis},
 year = {1886},
 title = {Regression Towards Mediocrity in Hereditary Stature},
 pages = {246},
 volume = {15},
 issn = {09595295},
 journal = {The Journal of the Anthropological Institute of Great Britain and Ireland},
 doi = {10.2307/2841583},
 file = {Galton 1886 - Regression Towards Mediocrity in Hereditary.pdf}
}


@article{Gatta.2014,
 abstract = {Lancet Oncology, 15 (2014) 35-47. doi:10.1016/S1470-2045(13)70548-5},
 author = {Gatta, Gemma and Botta, Laura and Rossi, Silvia and Aareleid, Tiiu and Bielska-Lasota, Magdalena and Clavel, Jacqueline and Dimitrova, Nadya and Jakab, Zsuzsanna and Kaatsch, Peter and Lacour, Brigitte and Mallone, Sandra and Marcos-Gragera, Rafael and Minicozzi, Pamela and S{\'a}nchez-P{\'e}rez, Maria-Jos{\'e} and Sant, Milena and Santaquilani, Mariano and Stiller, Charles and Tavilla, Andrea and Trama, Annalisa and Visser, Otto and Peris-Bonet, Rafael},
 year = {2014},
 title = {Childhood cancer survival in Europe 1999--2007: results of EUROCARE-5---a population-based study},
 pages = {35--47},
 volume = {15},
 number = {1},
 issn = {1470-2045},
 journal = {The Lancet Oncology},
 doi = {10.1016/S1470-2045(13)70548-5},
 file = {Gatta, Botta et al. 2014 - Childhood cancer survival in Europe.pdf}
}


@article{Gerke.2020b,
 abstract = {The Bland-Altman Limits of Agreement is a popular and widespread means of analyzing the agreement of two methods, instruments, or raters in quantitative outcomes. An agreement analysis could be reported as a stand-alone research article but it is more often conducted as a minor quality assurance project in a subgroup of patients, as a part of a larger diagnostic accuracy study, clinical trial, or epidemiological survey. Consequently, such an analysis is often limited to brief descriptions in the main report. Therefore, in several medical fields, it has been recommended to report specific items related to the Bland-Altman analysis. The present study aimed to identify the most comprehensive and appropriate list of items for such an analysis. Seven proposals were identified from a MEDLINE/PubMed search, three of which were derived by reviewing anesthesia journals. Broad consensus was seen for the a priori establishment of acceptability benchmarks, estimation of repeatability of measurements, description of the data structure, visual assessment of the normality and homogeneity assumption, and plotting and numerically reporting both bias and the Bland-Altman Limits of Agreement, including respective 95{\%} confidence intervals. Abu-Arafeh et al. provided the most comprehensive and prudent list, identifying 13 key items for reporting (Br. J. Anaesth. 2016, 117, 569-575). An exemplification with interrater data from a local study accentuated the straightforwardness of transparent reporting of the Bland-Altman analysis. The 13 key items should be applied by researchers, journal editors, and reviewers in the future, to increase the quality of reporting Bland-Altman agreement analyses.},
 author = {Gerke, Oke},
 year = {2020},
 title = {Reporting Standards for a Bland-Altman Agreement Analysis: A Review of Methodological Reviews},
 url = {https://www.mdpi.com/2075-4418/10/5/334},
 pages = {334},
 volume = {10},
 number = {5},
 issn = {2075-4418},
 journal = {Diagnostics (Basel, Switzerland)},
 doi = {10.3390/diagnostics10050334},
 file = {7fc8a2fb-68cd-434a-bee7-49c3ca9958f0:C\:\\Users\\MOB50111055\\AppData\\Local\\Swiss Academic Software\\Citavi 6\\ProjectCache\\wsboxyrilu8h1wpng3r6t0ony410oc0m8enokjbmw8\\Citavi Attachments\\7fc8a2fb-68cd-434a-bee7-49c3ca9958f0.pdf:pdf}
}


@article{HadleyWickham.2019,
 author = {{Hadley Wickham} and {Mara Averick} and {Jennifer Bryan} and {Winston Chang} and {Lucy D'Agostino McGowan} and {Romain Fran{\c{c}}ois} and {Garrett Grolemund} and {Alex Hayes} and {Lionel Henry} and {Jim Hester} and {Max Kuhn} and {Thomas Lin Pedersen} and {Evan Miller} and {Stephan Milton Bache} and {Kirill M{\"u}ller} and {Jeroen Ooms} and {David Robinson} and {Dana Paige Seidel} and {Vitalie Spinu} and {Kohske Takahashi} and {Davis Vaughan} and {Claus Wilke} and {Kara Woo} and {Hiroaki Yutani}},
 year = {2019},
 title = {Welcome to the tidyverse},
 pages = {1686},
 volume = {4},
 number = {43},
 journal = {Journal of Open Source Software},
 doi = {10.21105/joss.01686}
}


@article{Haley.2011,
 abstract = {Objective: To use item response theory (IRT) methods to link physical functioning items in the Activity Measure for Post-acute Care (AM-PAC) and the Quality of Life Outcomes in Neurological Disorders (Neuro-QOL) Design: Secondary data analysis of the physical functioning items of AM-PAC and Neuro-QOL. We used a non-equivalent group design with 36 core items common to both instruments. We used a test characteristic curve transformation method to for linking AM-PAC and Neuro-QOL scores. Linking was conducted so that both raw scores and scaled AM-PAC and Neuro-QOL scores (converted-logit scores with mean = 50 and SD = 10) could be compared. Setting: AM-PAC items were administered to rehabilitation patients in post-acute care settings. Neuro-QOL items were administered to a community sample of adults via the Internet. Participants: The AM-PAC sample consisted of 1,041 post acute care patients; the Neuro-QOL sample was 549 community-dwelling adults. Interventions: Not applicable. Main Outcome Measures: 25 Mobility items and 11 ADL items common to both instruments were included in the analysis. Results: Neuro-QOL items were linked to the AM-PAC scale using the Generalized Partial Credit Model. Mobility and ADL subscale scores from the two instruments were calibrated to the AM-PAC metric. Conclusions: An IRT-based linking method placed AM-PAC and NeuroQOL Mobility and ADL scores on a common metric. This linking allowed estimation of AM-PAC Mobility and ADL subscale scores based on Neuro-QOL Mobility and ADL subscale scores, and vice versa. The accuracy of these results should be validated in a future sample in which participants respond to both instruments.},
 author = {Haley, Stephen M. and Ni, Pengsheng and Lai, Jin-shei and Tian, Feng and Coster, Wendy J. and Jette, Alan M. and Straub, Donald and Cella, David},
 year = {2011},
 title = {Linking the Activity Measure for Post-acute Care and the Quality of Life Outcomes in Neurological Disorders},
 pages = {S37-43},
 volume = {92},
 number = {10 Suppl},
 issn = {0003-9993},
 journal = {Archives of Physical Medicine and Rehabilitation},
 doi = {10.1016/j.apmr.2011.01.026},
 file = {Haley, Ni et al. 2011 - Linking the Activity Measure.pdf},
 file = {https://www.ncbi.nlm.nih.gov/pmc/articles/PMC3372982},
 file = {http://www.ncbi.nlm.nih.gov/pubmed/21958921}
}


@book{Hayat.2012,
 abstract = {This volume mainly contains information on the diagnosis, therapy, and prognosis of brain tumors. Insights on the understanding of molecular pathways involved in tumor biology are explained, which should lead to the development of effective drugs. Information on pathways (e.g., hedgehog) facilitates targeted therapies in cancer. Tumor models are also presented, which utilize expression data, pathway sensitivity, and genetic abnormalities, representing targets in cancer. For example, rat model of malignant brain tumors using implantation of doxorubicin with drug eluting beads for delivery is ex},
 author = {Hayat, M. A.},
 year = {2012},
 title = {Tumors of the Central Nervous System, Volume 4: Brain Tumors (Part 2)},
 url = {http://search.ebscohost.com/login.aspx?direct=true&scope=site&db=nlebk&AN=1245027},
 keywords = {Biomedicine;Brain Neoplasms;Medicine;Neurosurgery;Oncology;Pathology;Radiology, Medical},
 address = {Dordrecht},
 volume = {4},
 publisher = {{Springer Science+Business Media B.V}},
 isbn = {9789400717053},
 series = {Tumors of the Central Nervous System},
 doi = {10.1007/978-94-007-1706-0}
}


@article{Heutte.2009,
 abstract = {BACKGROUND: Little is known about the longitudinal course of health-related quality of life (HRQoL) in patients with Hodgkin's lymphoma during their post-treatment follow-up and re-adaptation to normal life. We report on the HRQoL of patients treated in the randomised H8 trial of the European Organisation for Research and Treatment of Cancer (EORTC) Lymphoma Group and the Groupe d'Etudes des Lymphomes de l'Adulte (GELA). We aimed to assess HRQoL and fatigue following treatment, to analyse relations with treatment, and to identify factors that predict persistent fatigue. METHODS: Patients received HRQoL questionnaires at the end of primary therapy and during follow-up. The EORTC QLQ-C30 was used to assess HRQoL, and the Multidimensional Fatigue Inventory (MFI-20) was used to assess fatigue. Changes of mean HRQoL scores over time were analysed with mixed models. Multiple polytomic nominal logistic regression was done to identify independent baseline predictors of fatigue within MFI-20 dimensions. Analyses were done on an intention-to-treat basis. This study is registered with www.ClinicalTrials.gov, number NCT00379041. FINDINGS: 2666 assessments from 935 patients were analysed. Mean follow-up was 90 months (range 52-118). Age affected all functioning and symptom scores except emotional functioning, with younger age associated with higher functioning and lower severity of symptoms; improvement with time showed similar patterns between age groups. Women reported lower HRQoL and higher symptom scores than did men. Overall, 3.2{\%} (14/439 for role functioning) to 9.7{\%} (43/442 for social functioning) and 5.8{\%} (29/498 for reduced motivation) to 9.9{\%} (49/498 for general fatigue) of patients reported impairments of 10 points or more (on a 0-100 scale) in QLQ-C30 and MFI-20 scores, respectively, independent of age and sex. Emotional domains were more affected than physical ones. There was no relation between HRQoL outcome and type of treatment. Fatigue (MFI-20 scores) at the end of treatment was the only predictive variable for persistent fatigue, with odds ratios varying from 2.58 (95{\%} CI 1.00-6.67) to 41.51 (12.02-143.33; p{\textless}/=0.0001). Sensitivity analyses adjusting for missing data were much the same as the main results. INTERPRETATION: HRQoL data after treatment for early-stage Hodgkin's lymphoma show that patients experience strain and limitations in all subdomains apart from cognitive functioning (QLQ-C30), and also have reduced motivation (MFI-20). Differences in HRQoL improvement with time were linked to age and sex, but not type of treatment. Fatigue status at the end of treatment seems to predict subsequent HRQoL. FUNDING: French Ministry of Health, Programme Hospitalier de Recherche Clinique 1994, and French National League Against Cancer.},
 author = {Heutte, Natacha and Flechtner, Henning H. and Mounier, Nicolas and Mellink, Wilhelmina A. M. and Meerwaldt, Jacobus H. and Eghbali, Houchingue and {van't Veer}, Mars B. and Noordijk, Evert M. and Kluin-Nelemans, Johanna C. and Lampka, Elzbieta and Thomas, Jose and Lugtenburg, Pieternella J. and Viterbo, Luisa and Carde, Patrice and Hagenbeek, Anton and {van der Maazen, Richard Wm} and {Smit, Wilma G J M} and Brice, Pauline and {van Marwijk Kooy}, Marinus and Baars, Johanna W. and Poortmans, Philip and Tirelli, Umberto and Leeksma, Onno C. and Tomsic, Radka and Feugier, Pierre and Salles, Gilles and Gabarre, Jean and Kersten, Marie Jose and {van den Neste}, Eric and Creemers, Geert-Jan M. and Gaillard, Isabelle and Meijnders, Paul and Tertian, Gerard and Reman, Oumedaly and Muller, Hein P. and Troncy, Jacques and Blanc, Michel and Schroyens, Wilfried and Voogt, Paul J. and Wijermans, Pierre and Rieux, Chantal and Ferme, Christophe and Henry-Amar, Michel},
 year = {2009},
 title = {Quality of life after successful treatment of early-stage Hodgkin's lymphoma: 10-year follow-up of the EORTC-GELA H8 randomised controlled trial},
 keywords = {Adolescent;Adult;Aged;Female;Follow-Up Studies;Hodgkin Disease/drug therapy/psychology;Humans;Male;Middle Aged;Quality of Life},
 pages = {1160--1170},
 volume = {10},
 number = {12},
 issn = {1470-2045},
 journal = {The Lancet. Oncology},
 doi = {10.1016/S1470-2045(09)70258-X},
 file = {http://www.ncbi.nlm.nih.gov/pubmed/19828373},
 file = {Heutte, Flechtner et al. 2009 - Quality of life after successful.pdf}
}


@article{Hjermstad.1995,
 abstract = {PURPOSE: The European Organization for Research and Treatment of Cancer Core Quality of Life Questionnaire (EORTC QLQ-C30) is a well-validated instrument that assesses health-related quality of life (HRQOL) in cancer patients. It is used in cancer clinical trials in Europe, Canada, and the United States, and has demonstrated high reliability and validity in different groups of cancer patients. Despite thorough testing of reliability and validity, we have not identified any reports on its test/retest reliability; thus, a test/retest study was performed at the Norwegian Radium Hospital (NRH). MATERIALS AND METHODS: Cancer patients from the outpatient clinic who were off treatment for {\textgreater} or = 3 months were eligible for the study. The EORTC QLQ-C30 was given to the patients when they presented for their visit. The second questionnaire was received by the patients 4 days later. Of 291 eligible patients, 270 (93{\%}) agreed to participate and 190 (73{\%}) completed both questionnaires. RESULTS: The test/retest reliability measured by Pearson's correlation coefficient was high for all functional scales, with a range from .82 for cognitive and role function to .91 for physical function. The r value for global HRQOL was .85. For the symptom scales--nausea/vomiting, fatigue, and pain--the coefficients were .63, .83, and .86, respectively. The single-item coefficients ranged from .72 for diarrhea to .84 for financial impact. The Spearman rank correlation was in the same range for all dimensions. CONCLUSION: The EORTC QLQ-C30 seems to yield high test/retest reliability in patients with various cancer diagnoses whose condition is not expected to change during the time of measurement.},
 author = {Hjermstad, M. J. and Fossa, S. D. and Bjordal, K. and Kaasa, S.},
 year = {1995},
 title = {Test/retest study of the European Organization for Research and Treatment of Cancer Core Quality-of-Life Questionnaire},
 keywords = {Adolescent;Adult;Aged;Aged, 80 and over;Cognition Disorders/etiology;Europe;Fatigue/etiology;Female;Humans;Intestinal Diseases/etiology;Male;Middle Aged;Nausea/etiology;Neoplasms/complications/psychology;Pain/etiology;Quality of Life;Reproducibility of Results;Sleep Wake Disorders/etiology;Social Adjustment;Surveys and Questionnaires},
 pages = {1249--1254},
 volume = {13},
 number = {5},
 issn = {0732-183X},
 journal = {Journal of clinical oncology : official journal of the American Society of Clinical Oncology},
 doi = {10.1200/JCO.1995.13.5.1249},
 file = {Hjermstad, Fossa et al. 1995 - Test retest study of the European.pdf},
 file = {http://www.ncbi.nlm.nih.gov/pubmed/7738629}
}


@incollection{Holland.2006,
 author = {Holland, Paul W. and Dorans, Neil J.},
 title = {Linking and Equating},
 publisher = {{Praeger. Available from: Greenwood Publishing Group, Inc. P.O. Box 5926, Portsmouth, NH 03802-6926. Tel: 800-225-5800} and {Fax 603-431-2214} and {e-mail: customer-service@greenwood.com} and {Web site: http://www.greenwood.com/praeger.aspx}},
 isbn = {0-2759-8125-8},
 editor = {{Brennan, Robert L., Ed.}},
 booktitle = {Educational Measurement. Fourth Edition. ACE/Praeger Series on Higher Education},
 year = {2006}
}


@article{Holzner.2006,
 abstract = {OBJECTIVE

To investigate the equivalence of the European Organization for Research and Treatment of Cancer Core Questionnaire (EORTC QLQ-C30) and the Functional Assessment for Cancer Therapy-General (FACT-G) on the basis of corresponding subscales, and where appropriate to derive a scheme for converting QLQ-C30 scores into FACT-G scores and vice versa for use in oncological research.

METHOD

A calibration sample of 737 cancer patients (mean age 51.4+/-7.6 (SD), 63{\%} female, 25{\%} with current chemotherapy) who filled in both quality of life (QOL) questionnaires was used. Both classical test theory and the Rasch measurement model were applied.

RESULTS

Three of the four subscales common to both QOL instruments (physical, emotional, functional) proved suitable for equating (acceptable inter-correlations of corresponding subscales physical (r=0.77), emotional domain (r=0.60) role/functional (r=0.63) relative to their internal consistency, sufficient unidimensionality of pooled subscales, satisfactory fit to the Rasch model). Conversion tables for these subscales were generated.

CONCLUSIONS

The conversion tables developed in this study (physical, emotional and functional/role domain) appear promising for the comparison between EORTC QLQ-C30 and FACT-G scores of patient samples.},
 author = {Holzner, B. and Bode, R. K. and Hahn, E. A. and Cella, D. and Kopp, M. and Sperner-Unterweger, B. and Kemmler, G.},
 year = {2006},
 title = {Equating EORTC QLQ-C30 and FACT-G scores and its use in oncological research},
 keywords = {Biomedical Research;Female;Health Status;Humans;Male;Medical Oncology;Middle Aged;Neoplasms/psychology;Quality of Life;Surveys and Questionnaires/standards},
 pages = {3169--3177},
 volume = {42},
 number = {18},
 issn = {0959-8049},
 journal = {European journal of cancer (Oxford, England : 1990)},
 doi = {10.1016/j.ejca.2006.08.016},
 file = {http://www.ncbi.nlm.nih.gov/pubmed/17045472},
 file = {Holzner, Bode et al. 2006 - Equating EORTC QLQ-C30 and FACT-G.pdf}
}


@article{Hudson.1998,
 abstract = {We surveyed 65 patients age 13 years or older who had been treated for malignant bone tumors and were in remission at least 1 year after limb-sparing surgery (LS) or amputation (AMP) to assess general satisfaction with the surgical outcome and its impact on various areas of functioning. Of 130 eligible patients, 65 responded (61 treated for osteosarcoma, 3 for Ewing's sarcoma, and 1 for mesenchymoma). The median current age of the cohort was 25.8 years (range, 14.2 to 47.5 years). The median time from surgery was 14.2 years (range, 4.0 to 30.4 years) for the AMP group, and 5.5 years (range, 2.0 to 13.8 years) for the LS patients. Questionnaire responses of patients treated with AMP compared to those who had LS surgery showed no significant differences in the impact of the surgical procedure on educational and occupational status, functional limitations, pain intensity and degree of pain interference, emotional distress, interpersonal/social interactions and self-image, rehabilitation experience, and overall satisfaction with the surgical procedure. Functional limitation was significantly related to pain interference, as well as emotional distress, self-image, and interpersonal difficulties for the entire cohort. Our findings highlight procedure-related advantages and difficulties that may potentially enhance decision making regarding the selection of the surgical procedure for individual patients with malignant bone tumors of an extremity.},
 author = {Hudson, M. M. and Tyc, V. L. and Cremer, L. K. and Luo, X. and Li, H. and Rao, B. N. and Meyer, W. H. and Crom, D. B. and Pratt, C. B.},
 year = {1998},
 title = {Patient satisfaction after limb-sparing surgery and amputation for pediatric malignant bone tumors},
 keywords = {Activities of Daily Living;Adolescent;Adult;Amputation/psychology;Body Image;Bone Neoplasms/psychology/surgery;Female;Humans;Male;Middle Aged;Patient Satisfaction;Surveys and Questionnaires;Treatment Outcome},
 pages = {60-9; discussion 70-1},
 volume = {15},
 number = {2},
 issn = {1043-4542},
 journal = {Journal of pediatric oncology nursing : official journal of the Association of Pediatric Oncology Nurses},
 doi = {10.1177/104345429801500203},
 file = {Hudson, Tyc et al. 1998 - Patient satisfaction after limb-sparing surgery.pdf},
 file = {http://www.ncbi.nlm.nih.gov/pubmed/9597815}
}


@article{JeffSloan.,
 abstract = {Drug Information Journal 2003.37:23-31},
 author = {{Jeff Sloan} and PhD and {Tara Symonds} and {Delfino Vargas-Chanes} and {and Brooke Fridley} and MS},
 title = {Practical Guidelines for Assessing the Clinical Significance of Health-Related Quality of Life Changes within Clinical Trials},
 keywords = {Clinical significance;Effect size;HRQOL;Minimal clinically important difference;Psychometrics},
 file = {Jeff Sloan, PhD et al. - Practical Guidelines for Assessing.pdf}
}


@misc{JialinXu.2018,
 author = {{Jialin Xu} and {Jason Liao}},
 year = {2018},
 title = {AgreementInterval: Agreement Interval of Two Measurement Methods},
 url = {https://CRAN.R-project.org/package=AgreementInterval}
}


@article{Kaat.2017,
 abstract = {PURPOSE: Depression is a significant mental health concern. There are numerous depression questionnaires, several of which can be scored onto the Patient Reported Outcomes Measurement Information System (PROMIS((R))) Depression metric. This study expands the unified metric by linking depression subscales from the Adult Self-Report (ASR) and the Brief Symptom Inventory (BSI) to it. METHODS: An online sample of 2009 men who have sex with men (MSM) was recruited. Item factor analysis was used to evaluate the dimensionality of the aggregated measures and confirm the statistical assumptions for linking. Then, linking was conducted using equipercentile and item response theory (IRT) methods. Equipercentile linking considered varying degrees of post-smoothing. IRT-based linking used fixed-anchor calibration and separate calibration with Stocking-Lord linking constants. RESULTS: All three scales were broadly unidimensional. This MSM sample had slightly higher average depression scores than the general population (mean = 54.4, SD = 9.6). Both linking methods provided robust, largely comparable results. Subgroup invariance held for age, race, and HIV status. Given the broad comparability across methods, the crosswalk between raw sum scores and the unified T-score metric used fixed-anchor IRT-based methods. CONCLUSIONS: PROMIS provides a unified, interpretable metric for depression reporting. The results of this study allow the depression subscales from the ASR and BSI to be rescored onto the unified metric with reasonable caution. This will benefit epidemiological projects aggregating data across various measures or time points.},
 author = {Kaat, Aaron J. and Newcomb, Michael E. and Ryan, Daniel T. and Mustanski, Brian},
 year = {2017},
 title = {Expanding a common metric for depression reporting: linking two scales to PROMIS((R)) depression},
 keywords = {Adolescent;Adult;Depression/diagnosis/psychology;Female;Humans;Male;Self Report;Sickness Impact Profile;Surveys and Questionnaires;Young Adult},
 pages = {1119--1128},
 volume = {26},
 number = {5},
 issn = {0962-9343},
 journal = {Quality of life research : an international journal of quality of life aspects of treatment, care and rehabilitation},
 doi = {10.1007/s11136-016-1450-z},
 file = {http://www.ncbi.nlm.nih.gov/pubmed/27815821},
 file = {Kaat, Newcomb et al. 2017 - Expanding a common metric.pdf},
 file = {https://www.ncbi.nlm.nih.gov/pmc/articles/PMC5376521}
}


@article{Kaat.2018,
 abstract = {BACKGROUND: Measuring patient-reported outcomes (PROs) is becoming an integral component of quality improvement initiatives, clinical care, and research studies in cancer, including comparative effectiveness research. However, the number of PROs limits comparability across studies. Herein, the authors attempted to link the Functional Assessment of Cancer Therapy-General Physical Well-Being (FACT-G PWB) subscale with the Patient-Reported Outcomes Measurement Information System (PROMIS) Physical Function (PF) calibrated item bank. The also sought to augment a subset of the conceptually most similar FACT-G PWB items with PROMIS PF items to improve the linking. METHODS: Baseline data from 5506 participants in the Measuring Your Health (MY-Health) study were used to identify the optimal items for linking FACT-G PWB with PROMIS PF. A mixed methods approach identified the optimal items for creating the 5-item FACT/PROMIS-PF5 scale. Both the linked and augmented relationships were cross-validated using the follow-up MY-Health data. RESULTS: A 5-item FACT-G PWB item subset was found to be optimal for linking with PROMIS PF. In addition, a 2-item subset, including only items that were conceptually very similar to the PROMIS item bank content, were augmented with 3 PROMIS PF items. This new FACT/PROMIS-PF5 provided superior score recovery. CONCLUSIONS: The PROMIS PF metric allows for the evaluation of the extent to which similar questionnaires can be linked and therefore expressed on the same metric. These results allow for the aggregation of existing data and provide an optimal measure for future studies wishing to use the FACT yet also report on the PROMIS PF metric. Cancer 2018;124:153-60. (c) 2017 American Cancer Society.},
 author = {Kaat, Aaron J. and Schalet, Benjamin D. and Rutsohn, Joshua and Jensen, Roxanne E. and Cella, David},
 year = {2018},
 title = {Physical function metric over measure: An illustration with the Patient-Reported Outcomes Measurement Information System (PROMIS) and the Functional Assessment of Cancer Therapy (FACT)},
 keywords = {Cohort Studies;Humans;Neoplasms/physiopathology;Patient Reported Outcome Measures;Prospective Studies;Reproducibility of Results;Surveys and Questionnaires},
 pages = {153--160},
 volume = {124},
 number = {1},
 issn = {0008-543X},
 journal = {Cancer},
 doi = {10.1002/cncr.30981},
 file = {http://www.ncbi.nlm.nih.gov/pubmed/28885707},
 file = {Kaat, Schalet et al. 2018 - Physical function metric over measure.pdf},
 file = {https://www.ncbi.nlm.nih.gov/pmc/articles/PMC5734956}
}


@article{Kisala.2015,
 abstract = {OBJECTIVE

To develop a calibrated item bank and computer adaptive test to assess anxiety symptoms in individuals with spinal cord injury (SCI), transform scores to the Patient Reported Outcomes Measurement Information System (PROMIS) metric, and create a statistical linkage with the Generalized Anxiety Disorder (GAD)-7, a widely used anxiety measure.

DESIGN

Grounded-theory based qualitative item development methods; large-scale item calibration field testing; confirmatory factor analysis; graded response model item response theory analyses; statistical linking techniques to transform scores to a PROMIS metric; and linkage with the GAD-7. Setting Five SCI Model System centers and one Department of Veterans Affairs medical center in the United States. Participants Adults with traumatic SCI.

MAIN OUTCOME MEASURES

Spinal Cord Injury-Quality of Life (SCI-QOL) Anxiety Item Bank

RESULTS

Seven hundred sixteen individuals with traumatic SCI completed 38 items assessing anxiety, 17 of which were PROMIS items. After 13 items (including 2 PROMIS items) were removed, factor analyses confirmed unidimensionality. Item response theory analyses were used to estimate slopes and thresholds for the final 25 items (15 from PROMIS). The observed Pearson correlation between the SCI-QOL Anxiety and GAD-7 scores was 0.67.

CONCLUSIONS

The SCI-QOL Anxiety item bank demonstrates excellent psychometric properties and is available as a computer adaptive test or short form for research and clinical applications. SCI-QOL Anxiety scores have been transformed to the PROMIS metric and we provide a method to link SCI-QOL Anxiety scores with those of the GAD-7.},
 author = {Kisala, Pamela A. and Tulsky, David S. and Kalpakjian, Claire Z. and Heinemann, Allen W. and Pohlig, Ryan T. and Carle, Adam and Choi, Seung W.},
 year = {2015},
 title = {Measuring anxiety after spinal cord injury: Development and psychometric characteristics of the SCI-QOL Anxiety item bank and linkage with GAD-7},
 keywords = {Adult;Aged;Anxiety/classification/diagnosis/etiology;Female;Health Status Indicators;Humans;Male;Middle Aged;Psychometrics;Quality of Life;Spinal Cord Injuries/complications/psychology;Surveys and Questionnaires/standards},
 pages = {315--325},
 volume = {38},
 number = {3},
 issn = {1079-0268},
 journal = {The journal of spinal cord medicine},
 doi = {10.1179/2045772315Y.0000000029},
 file = {https://www.ncbi.nlm.nih.gov/pmc/articles/PMC4445022},
 file = {http://www.ncbi.nlm.nih.gov/pubmed/26010966},
 file = {Kisala, Tulsky et al. 2015 - Measuring anxiety after spinal cord.pdf}
}


@article{Knobel.2003,
 abstract = {Fatigue is a major complaint among advanced cancer patients. Several instruments are available for measuring fatigue. The EORTC QLQ-C30 is one of the most frequently used health-related quality of life (HRQOL) instruments, and it includes a three-item fatigue subscale. Limited knowledge exists about the validity, performance and sensitivity of EORTC QLQ-C30 fatigue scale as compared with a fatigue-specific instrument. The aim of the present study was to validate the EORTC QLQ-C30 fatigue scale (FA) against the Fatigue Questionnaire (FQ). The FQ is frequently used and was developed to measure fatigue in both cancer and noncancer populations. The FQ measures physical (PF, seven items) and mental fatigue (MF, four items). The study population included two different cohorts: A) patients with advanced metastatic cancer included in a prospective randomized study of palliative radiotherapy (n = 238); B) patients with leukaemia and malignant lymphoma curatively treated with stem-cell transplantation and high-dose chemotherapy (n = 128). The analysis demonstrated that the FA correlated higher with the PF scale (r = 0.67-0.75) as compared with the MF scale (r = 0.49-0.61). The item scale correlations between FA items and the PF scale were consistently higher than between FA items and the MF scale. A factor analysis including all the items within the FA and the FQ identified two factors. All FA items loaded on a PF factor (0.70-0.85). A floor/ ceiling effect, indicating a high number of respondents with lowest, respectively, highest scores was observed more frequently in the FA as compared with the FQ. The PF discriminated better between diagnostic groups with different levels of fatigue than the FA did. In conclusion, the EORTC QLQ-C30 fatigue scale is measuring physical fatigue. A floor/ ceiling effect seems to appear for the EORTC QLQ-C30 fatigue scale. The validity of the EORTC QLQ-C30 fatigue scale is to be questioned for use in palliative care patients. In studies with fatigue as a defined end point, a domain-specific instrument should, therefore, be added.},
 author = {Knobel, Heidi and Loge, Jon Havard and Brenne, Elisabeth and Fayers, Peter and Hjermstad, Marianne Jensen and Kaasa, Stein},
 year = {2003},
 title = {The validity of EORTC QLQ-C30 fatigue scale in advanced cancer patients and cancer survivors},
 keywords = {Adult;Aged;Aged, 80 and over;Fatigue/diagnosis;Female;Health Status;Humans;Male;Middle Aged;Neoplasms/complications;Palliative Care;Quality of Life;Reproducibility of Results;Severity of Illness Index;Surveys and Questionnaires/standards},
 pages = {664--672},
 volume = {17},
 number = {8},
 issn = {0269-2163},
 journal = {Palliative medicine},
 doi = {10.1191/0269216303pm841oa},
 file = {http://www.ncbi.nlm.nih.gov/pubmed/14694917},
 file = {Knobel, Loge et al. 2003 - The validity of EORTC QLQ-C30.pdf}
}


@article{Koch.2007,
 abstract = {BACKGROUND: The comparison of two or more quantitative measurement procedures applied to the same patient is often carried out by unsuitable statistical methods. An orientation for the choice of methods has been given for such problems. METHODS: Graphical methods, the concordance correlation coefficient and some regression straight lines are presented for the judgement of concordance of measurement values, and they are exemplary explained for the measurement of the intraocular pressure with lid tonometry and the ocular blood flow system (OBF). RESULTS: The t-test for paired samples and tests of equivalence are invalid in this context. The Pearson correlation coefficient measures to what degree two variables are associated over a linear relation with reference to the population. It ignores location shift as well as scale shift, and it says nothing about the intraindividual concordance. A suitable procedure is the concordance correlation coefficient which can decomposed into precision, location shift, and scale shift. CONCLUSIONS: An assessment of concordance of intraindividual measurement values should include an x-y-graphic of the measured points, a Bland-Altman plot, and the concordance correlation coefficient.},
 author = {Koch, R. and Sporl, E.},
 year = {2007},
 title = {Statistical methods for comparison of two measuring procedures and for calibration: analysis of concordance, correlation and regression in the case of measuring intraocular pressure},
 keywords = {Algorithms;Calibration;Data Interpretation, Statistical;Diagnosis, Computer-Assisted/methods;Humans;Intraocular Pressure;Manometry/methods/standards;Regression Analysis;Reproducibility of Results;Sensitivity and Specificity;Statistics as Topic;Tonometry, Ocular/methods/standards},
 pages = {52--57},
 volume = {224},
 number = {1},
 issn = {0023-2165},
 journal = {Klinische Monatsblatter fur Augenheilkunde},
 doi = {10.1055/s-2006-927278},
 file = {Koch, Sporl 2007 - Statistical methods for comparison.pdf},
 file = {http://www.ncbi.nlm.nih.gov/pubmed/17260320}
}


@book{Kolen.2014,
 author = {Kolen, Michael J. and Brennan, Robert L.},
 year = {2014},
 title = {Test equating, scaling, and linking: Methods and practices},
 keywords = {Design and construction;Educational tests and measurements;Examinations;Interpretation;Psychological tests;Scoring;Standards},
 address = {New York},
 edition = {Third Edition},
 publisher = {Springer},
 isbn = {1493903160},
 series = {Statistics for Social and Behavioral Sciences},
 file = {http://www.loc.gov/catdir/enhancements/fy1412/2013956631-d.html},
 file = {http://www.loc.gov/catdir/enhancements/fy1412/2013956631-b.html},
 file = {Kolen, Brennan 2014 - Test equating.pdf},
 file = {http://www.loc.gov/catdir/enhancements/fy1412/2013956631-t.html}
}


@article{Krashniak.2021,
 abstract = {A prevalent narrative locates the discovery of the statistical phenomenon of regression to the mean in the work of Francis Galton. It is claimed that after 1885, Galton came to explain the fact that offspring deviated less from the mean value of the population than their parents did as a population-level statistical phenomenon and not as the result of the processes of inheritance. Arguing against this claim, we show that Galton did not explain regression towards mediocrity statistically, and did not give up on his ideas regarding an inheritance process that caused offspring to revert to the mean. While the common narrative focuses almost exclusively on Galton's statistics, our arguments emphasize the anthropological and biological questions that Galton addressed. Galton used regression towards mediocrity to support the claim that some biological types were more stable than others and hence were resistant to evolutionary change. This view had implications concerning both natural selection and eugenics. The statistical explanation attributed to Galton appeared later, during the biometrician-mutationist debate in the early 1900s. It was in the context of this debate and specifically by the biometricians, that the development of the statistical explanation was originally attributed to Galton.},
 author = {Krashniak, Adam and Lamm, Ehud},
 year = {2021},
 title = {Francis Galton's regression towards mediocrity and the stability of types},
 pages = {6--19},
 volume = {86},
 issn = {0039-3681},
 journal = {Studies in history and philosophy of science},
 doi = {10.1016/j.shpsa.2020.12.008},
 file = {http://www.ncbi.nlm.nih.gov/pubmed/33965665}
}


@article{Kwiecien.2011,
 abstract = {BACKGROUND: In this article, we describe qualitative and quantitative methods for assessing the degree of agreement (concordance) between two measuring or rating techniques. An assessment of concordance is particularly important when a new measuring technique is introduced. METHODS: We give an example to illustrate a number of simple methods of comparing different measuring or rating techniques, and we explain the underlying principle of each method. We also give further illustrative examples from medical research papers that were retrieved by a selective literature search. RESULTS: Methods of comparing different measuring or rating techniques are of two kinds: those with a nominal rating scale and those with a continuous rating scale. We only discuss methods for comparing one measuring or rating technique with another one. Moreover, we point out some common erroneous approaches to concordance analysis. CONCLUSION: Concordance analysis is needed to establish the validity of a new diagnostic measuring or rating technique or to demonstrate the near-equivalence of multiple measuring or rating techniques. Erroneous approaches to concordance analysis can lead to false conclusions.},
 author = {Kwiecien, Robert and Kopp-Schneider, Annette and Blettner, Maria},
 year = {2011},
 title = {Concordance analysis: part 16 of a series on evaluation of scientific publications},
 keywords = {Computer Graphics;Confidence Intervals;Diagnosis, Differential;Diagnostic Errors/statistics {\&} numerical data;Evaluation Studies as Topic;Humans;Mathematical Computing;Observer Variation;Predictive Value of Tests;Publishing/statistics {\&} numerical data;Reference Standards},
 pages = {515--521},
 volume = {108},
 number = {30},
 issn = {1866-0452},
 journal = {Deutsches Arzteblatt international},
 doi = {10.3238/arztebl.2011.0515},
 file = {Kwiecien, Kopp-Schneider et al. 2011 - Concordance analysis.pdf},
 file = {http://www.ncbi.nlm.nih.gov/pubmed/21904584},
 file = {https://www.ncbi.nlm.nih.gov/pmc/articles/PMC3165924}
}


@article{Lai.2014,
 abstract = {Context

Fatigue is one of the most common and debilitating symptoms experienced by patients living with chronic conditions and is also commonly experienced in the general U.S. population. Linking fatigue scores from some of~the most widely used measure of fatigue to the same metric will facilitate interpretation of fatigue outcomes.

Objectives

The goal of this study is to report the methods used to develop linking (crosswalk) tables to enable the direct comparison of Patient-Reported Outcomes Measurement Information System-Fatigue with fatigue scores on the Functional Assessment of Chronic Illness Therapy-Fatigue Scale, the Medical Outcomes Study Short Form-36 four-item Vitality Scale, and the Quality of Life in~Neurological Disorders Fatigue Scale.

Methods

Participants were recruited from two data sets (n=1120 and n=803). Two item response theory-based linking methods, the Stocking-Lord calibration and fixed-parameter calibration, were used to establish linking between measures. The item response theory calibrations were derived using the graded response model.

Results

Both the Stocking-Lord calibration and fixed-parameter calibration linking methods produced comparable results. Final crosswalk tables are reported for the fixed-parameter calibration.

Conclusion

Findings can facilitate comparison of scores across some of the most widely used fatigue measures and assist in comparing patient-reported fatigue outcomes in clinical trials, comparative effectiveness research, and clinical practice.},
 author = {Lai, Jin-shei and Cella, David and Yanez, Betina and Stone, Arthur},
 year = {2014},
 title = {Linking Fatigue Measures on a Common Reporting Metric},
 url = {http://www.sciencedirect.com/science/article/pii/S0885392414001444},
 keywords = {comparative effectiveness measurement;Fatigue;Item Response Theory;patient-reported outcomes},
 pages = {639--648},
 volume = {48},
 number = {4},
 issn = {0885-3924},
 journal = {Journal of pain and symptom management},
 doi = {10.1016/j.jpainsymman.2013.12.236},
 file = {Lai, Cella et al. 2014 - Linking Fatigue Measures.pdf}
}


@article{Landis.1977,
 abstract = {This paper presents a general statistical methodology for the analysis of multivariate categorical data arising from observer reliability studies. The procedure essentially involves the construction of functions of the observed proportions which are directed at the extent to which the observers agree among themselves and the construction of test statistics for hypotheses involving these functions. Tests for interobserver bias are presented in terms of first-order marginal homogeneity and measures of interobserver agreement are developed as generalized kappa-type statistics. These procedures are illustrated with a clinical diagnosis example from the epidemiological literature.},
 author = {Landis, J. R. and Koch, G. G.},
 year = {1977},
 title = {The measurement of observer agreement for categorical data},
 keywords = {Humans;Multiple Sclerosis/diagnosis;Statistics as Topic},
 pages = {159--174},
 volume = {33},
 number = {1},
 issn = {0006-341X},
 journal = {Biometrics},
 file = {Landis, Koch 1977 - The measurement of observer agreement.pdf},
 file = {http://www.ncbi.nlm.nih.gov/pubmed/843571}
}


@article{Leucht.2005,
 abstract = {BACKGROUND

Despite the widespread use of the Brief Psychiatric Rating Scale (BPRS), the clinical meaning of its total score and cut-off values used to define treatment response are unclear.

AIMS

To link the BPRS to Clinical Global Impression (CGI) ratings.

METHOD

Equipercentile linking of BPRS and CGI ratings from seven drug trials in acutely ill patients with schizophrenia (n=1979).

RESULTS

'Mildly ill' according to the CGI approximately corresponded to a BPRS total score of 31, 'moderately ill'to a BPRS score of 41 and'markedly ill'to a BPRS score of 53.'Minimally improved'according to the CGI score was associated with percentage BPRS reductions of 24, 27 and 30{\%} at weeks 1, 2 and 4, respectively. The corresponding numbers for a CGI rating of 'much improved' were 44, 53 and 58{\%}.

CONCLUSIONS

The results provide a clearer understanding of how to interpret BPRS total and percentage reduction scores in clinical trials with patients acutely ill with schizophrenia who are experiencing positive symptoms.},
 author = {Leucht, Stefan and Kane, John M. and Kissling, Werner and Hamann, Johannes and Etschel, Eva and Engel, Rolf},
 year = {2005},
 title = {Clinical implications of Brief Psychiatric Rating Scale scores},
 keywords = {Acute Disease;Adult;Amisulpride;Antipsychotic Agents/therapeutic use;Benzodiazepines/therapeutic use;Female;Humans;Male;Olanzapine;Psychiatric Status Rating Scales/statistics {\&} numerical data;Schizophrenia/drug therapy;Severity of Illness Index;Sulpiride/analogs {\&} derivatives/therapeutic use;Treatment Outcome},
 pages = {366--371},
 volume = {187},
 issn = {0007-1250},
 journal = {The British journal of psychiatry : the journal of mental science},
 doi = {10.1192/bjp.187.4.366},
 file = {http://www.ncbi.nlm.nih.gov/pubmed/16199797},
 file = {Leucht, Kane et al. 2005 - Clinical implications of Brief Psychiatric.pdf}
}


@article{Leucht.2005b,
 abstract = {OBJECTIVE

Despite the frequent use of the Positive and Negative Syndrome Scale (PANSS) for rating the symptoms of schizophrenia, the clinical meaning of its total score and of the cut-offs that are used to define treatment response (e.g. at least 20{\%} or 50{\%} reduction of the baseline score) are as yet unclear. We therefore compared the PANSS with simultaneous ratings of Clinical Global Impressions (CGI).

METHOD

PANSS and CGI ratings at baseline (n = 4091), and after one, two, four and six weeks of treatment taken from a pooled database of seven pivotal, multi-center antipsychotic drug trials on olanzapine or amisulpride in patients with exacerbations of schizophrenia were compared using equipercentile linking.

RESULTS

Being considered {\textquotedbl}mildly ill{\textquotedbl} according to the CGI approximately corresponded to a PANSS total score of 58, {\textquotedbl}moderately ill{\textquotedbl} to a PANSS of 75, {\textquotedbl}markedly ill{\textquotedbl} to a PANSS of 95 and severely ill to a PANSS of 116. To be {\textquotedbl}minimally improved{\textquotedbl} according to the CGI score was associated with a mean percentage PANSS reduction of 19{\%}, 23{\%}, 26{\%} and 28{\%} at weeks 1, 2, 4 and 6, respectively. The corresponding figures for a CGI rating {\textquotedbl}much improved{\textquotedbl} were 40{\%}, 45{\%}, 51{\%} and 53{\%}.

CONCLUSIONS

The results provide a better framework for understanding the clinical meaning of the PANSS total score in drug trials of schizophrenia patients with acute exacerbations. Such studies may ideally use at least a 50{\%} reduction from baseline cut-off to define response rather than lower thresholds. In treatment resistant populations, however, even a small improvement can be important, so that a 25{\%} cut-off might be appropriate.},
 author = {Leucht, Stefan and Kane, John M. and Kissling, Werner and Hamann, Johannes and Etschel, Eva and Engel, Rolf R.},
 year = {2005},
 title = {What does the PANSS mean?},
 keywords = {Adult;Antipsychotic Agents/therapeutic use;Databases, Factual;Female;Humans;Male;Middle Aged;Psychiatric Status Rating Scales;Reference Values;Retrospective Studies;Schizophrenia/drug therapy/physiopathology;Schizophrenic Psychology;Severity of Illness Index;Time Factors;Treatment Outcome},
 pages = {231--238},
 volume = {79},
 number = {2-3},
 issn = {0920-9964},
 journal = {Schizophrenia research},
 doi = {10.1016/j.schres.2005.04.008},
 file = {http://www.ncbi.nlm.nih.gov/pubmed/15982856},
 file = {Leucht, Kane et al. 2005 - What does the PANSS mean.pdf}
}


@article{Liao.2015,
 author = {Liao, Jason J. Z.},
 year = {2015},
 title = {Quantifying an Agreement Study},
 url = {http://www.degruyter.com/downloadpdf/j/ijb.2015.11.issue-1/ijb-2014-0030/ijb-2014-0030.xml},
 keywords = {agreement;agreement interval;concordance;discordance rate;quantification;sample size;tolerance probability},
 pages = {125--133},
 volume = {11},
 number = {1},
 journal = {The International Journal of Biostatistics},
 doi = {10.1515/ijb-2014-0030},
 file = {96d04ac3-db94-4c63-8783-bd4d7e863a18:C\:\\Users\\MOB50111055\\AppData\\Local\\Swiss Academic Software\\Citavi 6\\ProjectCache\\wsboxyrilu8h1wpng3r6t0ony410oc0m8enokjbmw8\\Citavi Attachments\\96d04ac3-db94-4c63-8783-bd4d7e863a18.pdf:pdf}
}


@article{Lin.1989,
 abstract = {A new reproducibility index is developed and studied. This index is the correlation between the two readings that fall on the 45 degree line through the origin. It is simple to use and possesses desirable properties. The statistical properties of this estimate can be satisfactorily evaluated using an inverse hyperbolic tangent transformation. A Monte Carlo experiment with 5,000 runs was performed to confirm the estimate's validity. An application using actual data is given.},
 author = {Lin, L. I.},
 year = {1989},
 title = {A concordance correlation coefficient to evaluate reproducibility},
 keywords = {Analysis of Variance;Computer Simulation;Monte Carlo Method;Probability;Reproducibility of Results},
 pages = {255--268},
 volume = {45},
 number = {1},
 issn = {0006-341X},
 journal = {Biometrics},
 file = {Lin 1989 - A concordance correlation coefficient.pdf},
 file = {http://www.ncbi.nlm.nih.gov/pubmed/2720055},
 file = {https://onlinelibrary.wiley.com/resolve/openurl?genre=article&sid=nlm:pubmed&issn=0006-341X&date=1989&volume=45&issue=1&spage=255},
 file = {Lin 1989 - A concordance correlation coefficient (3).pdf}
}


@article{Lin.2002,
 author = {Lin, Lawrence and Hedayat, A. S. and Sinha, Bikas and Yang, Min},
 year = {2002},
 title = {Statistical Methods in Assessing Agreement},
 pages = {257--270},
 volume = {97},
 number = {457},
 issn = {0162-1459},
 journal = {Journal of the American Statistical Association},
 doi = {10.1198/016214502753479392},
 file = {Lin, Hedayat et al. 2002 - Statistical Methods in Assessing Agreement.pdf}
}


@article{LIU.,
 abstract = {Summary: Agreement and correlation are widely-used concepts that assess the association between variables. Although similar and related, they represent completely different notions of association. Assessing agreement between variables assumes that the variables measure the same construct, while correlation of variables can be assessed for variables that measure completely different constructs. This conceptual difference requires the use of different statistical methods, and when assessing agreement or correlation, the statistical method may vary depending on the distribution of the data and the interest of the investigator. For example, the Pearson correlation, a popular measure of correlation between continuous variables, is only informative when applied to variables that have linear relationships; it may be non-informative or even misleading when applied to variables that are not linearly related. Likewise, the intraclass correlation, a popular measure of agreement between continuous variables, may not provide sufficient information for investigators if the nature of poor agreement is of interest. This report reviews the concepts of agreement and correlation and discusses differences in the application of several commonly used measures.},
 author = {LIU, Jinyuan and TANG, Wan and CHEN, Guanqin and LU, Yin and FENG, Changyong and TU, Xin M.},
 title = {Correlation and agreement: overview and clarification of competing concepts and measures},
 pages = {115--120},
 volume = {28},
 number = {2},
 issn = {1002-0829},
 journal = {Shanghai Archives of Psychiatry},
 doi = {10.11919/j.issn.1002-0829.216045},
 file = {https://www.ncbi.nlm.nih.gov/pmc/articles/PMC5004097},
 file = {http://www.ncbi.nlm.nih.gov/pubmed/27605869},
 file = {LIU, TANG et al. - Correlation and agreement.pdf}
}


@article{Livingston.2009,
 author = {Livingston, Samuel A. and Kim, Sooyeon},
 year = {2009},
 title = {The Circle--Arc Method for Equating in Small Samples},
 url = {https://onlinelibrary.wiley.com/doi/pdf/10.1111/j.1745-3984.2009.00084.x},
 pages = {330--343},
 volume = {46},
 number = {3},
 issn = {1745-3984},
 journal = {Journal of Educational Measurement},
 doi = {10.1111/j.1745-3984.2009.00084.x},
 file = {https://onlinelibrary.wiley.com/doi/abs/10.1111/j.1745-3984.2009.00084.x},
 file = {Livingston, Kim 2009 - The Circle-Arc Method for Equating.pdf},
 file = {https://onlinelibrary.wiley.com/doi/full/10.1111/j.1745-3984.2009.00084.x}
}


@article{Lord.1950,
 author = {Lord, Frederic M.},
 year = {1950},
 title = {NOTES ON COMPARABLE SCALES FOR TEST SCORES*},
 url = {https://onlinelibrary.wiley.com/doi/pdf/10.1002/j.2333-8504.1950.tb00673.x},
 pages = {i-21},
 volume = {1950},
 number = {2},
 issn = {2333-8504},
 journal = {ETS Research Bulletin Series},
 doi = {10.1002/j.2333-8504.1950.tb00673.x},
 file = {https://onlinelibrary.wiley.com/doi/abs/10.1002/j.2333-8504.1950.tb00673.x},
 file = {https://onlinelibrary.wiley.com/doi/full/10.1002/j.2333-8504.1950.tb00673.x},
 file = {Lord 1950 - NOTES ON COMPARABLE SCALES.pdf}
}


@article{Marina.2009,
 abstract = {The introduction of multi-agent chemotherapy dramatically improved the outcome for patients with osteosarcoma. However, we appear to have reached a plateau in outcome with a long-term event-free survival of 60-70{\%}. Therefore, detection of further improvements will likely require larger numbers of patients. This goal is best achieved via randomized clinical trials (RCTs) requiring large-scale cooperation and collaboration. With this background, four multinational groups agreed on the merits of collaboration: Children's Oncology Group (COG), Cooperative Osteosarcoma Study Group (COSS), European Osteosarcoma Intergroup (EOI) and Scandinavian Sarcoma Group (SSG); they designed a study to determine whether altering postoperative therapy based on histological response improved the outcome. The study design includes a backbone of 10 weeks of preoperative therapy using MAP (methotrexate, Adriamycin and cisplatin). Following surgery, patients are stratified according to histological response. Patients classified as {\textquotedbl}good responders{\textquotedbl} ({\textgreater}or=90{\%} necrosis) are randomized to continue MAP or to receive MAP followed by maintenance pegylated interferon, while {\textquotedbl}poor responders{\textquotedbl} ({\textless}90{\%} necrosis) are randomized to either continue MAP or to receive MAPIE (MAP+ifosfamide, etoposide). The design includes the registration of 1,400 patients over 4 years as well as the evaluation of quality of life using two different instruments. The group has established an efficient infrastructure to ensure successful implementation of the trial. This has included the EURAMOS Intergroup Safety Desk, which has established an international system for SAE, SAR and SUSAR reporting to the relevant competent authorities and ethics committees for each participating country. The group has also developed trial site monitoring and data center audits with funding from the European Science Foundation (ESF). The ESF has also funded three training courses to familiarize institutional staff with the requirements of multinational GCP trials. We have established a successful collaboration, and as of February 2008, 901 patients have been enrolled (COG 448; COSS 226; EOI 181; SSG 46) from 249 institutions in 16 different countries. As expected, 80{\%} of the patients are {\textless}18 years of age, and accrual into the Quality of Life sub-study is proceeding as planned with 90{\%} of the subjects agreeing to participate. International awareness is increasing and procedures for applicant countries wishing to join the collaboration have been implemented. Details about EURAMOS can be found at www.euramos.org. International trials in rare diseases are practicable with appropriate funding, planning and support. Although the implementation of such trials is difficult and time consuming, it is a worthwhile effort to rapidly complete RCTs and identify interventions that will improve the outcome of all osteosarcoma patients.EURAMOS-1 is the fastest accruing osteosarcoma trial and is already the largest osteosarcoma study conducted.},
 author = {Marina, N. and Bielack, S. and Whelan, J. and Smeland, S. and Krailo, M. and Sydes, M. R. and Butterfass-Bahloul, T. and Calaminus, G. and Bernstein, M.},
 year = {2009},
 title = {International collaboration is feasible in trials for rare conditions: the EURAMOS experience},
 keywords = {Bone Neoplasms/drug therapy/mortality;Cooperative Behavior;Humans;International Cooperation;Osteosarcoma/drug therapy/mortality;Quality of Life;Randomized Controlled Trials as Topic},
 pages = {339--353},
 volume = {152},
 issn = {0927-3042},
 journal = {Cancer treatment and research},
 doi = {10.1007/978-1-4419-0284-9{\textunderscore }18},
 file = {1653ae0b-c5f5-4fbf-a2f3-fd0fcab2eca3:C\:\\Users\\MOB50111055\\AppData\\Local\\Swiss Academic Software\\Citavi 6\\ProjectCache\\wsboxyrilu8h1wpng3r6t0ony410oc0m8enokjbmw8\\Citavi Attachments\\1653ae0b-c5f5-4fbf-a2f3-fd0fcab2eca3.pdf:pdf}
}


@article{Marrie.2020,
 abstract = {BACKGROUND

Researchers studying health-related quality of life (HRQOL) in multiple sclerosis (MS) can choose from many instruments, but findings from studies which use different instruments cannot be easily combined. We aimed to develop a crosswalk that associates scores from the RAND-12 to scores on the Health Utilities Index-Mark III (HUI3) in persons with MS.

METHODS

In 2018, participants in the North American Research Committee on Multiple Sclerosis (NARCOMS) registry completed the RAND-12 and the HUI3 to assess HRQOL. We used item-response theory (IRT) and equipercentile linking approaches to develop a crosswalk between instruments. We compared predicted scores for the HUI3 from each crosswalk to observed scores using Pearson correlations, intraclass correlation coefficients (ICCs), and Bland-Altman plots.

RESULTS

Of 11,389 invited participants, 7129 (62.6{\%}) responded. Predicted and observed values of the HUI3 from the IRT-linking method were moderately correlated (Pearson r = 0.76) with good concordance (ICC = 0.72). However, the Bland-Altman plots suggested biased prediction. Predicted and observed values from the equipercentile linking method were also moderately correlated (Pearson r = 0.78, ICC = 0.78). The Bland-Altman plots suggested no bias.

CONCLUSION

We developed a crosswalk between the RAND-12 and the HUI3 in the MS population which will facilitate data harmonization efforts.},
 author = {Marrie, Ruth Ann and Dufault, Brenden and Tyry, Tuula and Cutter, Gary R. and Fox, Robert J. and Salter, Amber},
 year = {2020},
 title = {Developing a crosswalk between the RAND-12 and the health utilities index for multiple sclerosis},
 pages = {1102--1110},
 volume = {26},
 number = {9},
 journal = {Multiple sclerosis (Houndmills, Basingstoke, England)},
 doi = {10.1177/1352458519852722},
 file = {Marrie, Dufault et al. 2020 - Developing a crosswalk.pdf},
 file = {https://www.ncbi.nlm.nih.gov/pmc/articles/PMC7412875},
 file = {http://www.ncbi.nlm.nih.gov/pubmed/31161917}
}


@article{MartinBland.1986,
 abstract = {In clinical measurement comparison of a new measurement technique with an established one is often needed to see whether they agree sufficiently for the new to replace the old. Such investigations are often analysed inappropriately, notably by using correlation coefficients. The use of correlation is misleading. An alternative approach, based on graphical techniques and simple calculations, is described, together with the relation between this analysis and the assessment of repeatability.},
 author = {{Martin Bland}, J. and Altman, DouglasG.},
 year = {1986},
 title = {STATISTICAL METHODS FOR ASSESSING AGREEMENT BETWEEN TWO METHODS OF CLINICAL MEASUREMENT},
 url = {http://www.sciencedirect.com/science/article/pii/S0140673686908378},
 pages = {307--310},
 volume = {327},
 number = {8476},
 issn = {0140-6736},
 journal = {The Lancet},
 doi = {10.1016/S0140-6736(86)90837-8},
 file = {f7e9b253-0da3-41cd-8522-6c6ddf2ce6ca:C\:\\Users\\MOB50111055\\AppData\\Local\\Swiss Academic Software\\Citavi 6\\ProjectCache\\wsboxyrilu8h1wpng3r6t0ony410oc0m8enokjbmw8\\Citavi Attachments\\f7e9b253-0da3-41cd-8522-6c6ddf2ce6ca.pdf:pdf}
}


@article{Masse.2006,
 author = {M{\^a}sse, Louise C. and Allen, Diane and Wilson, Mark and Williams, Geoffrey},
 year = {2006},
 title = {Introducing equating methodologies to compare test scores from two different self-regulation scales},
 url = {https://academic.oup.com/her/article-pdf/21/suppl_1/i110/1470555/cyl088.pdf},
 pages = {i110-i120},
 volume = {21},
 number = {suppl{\_}1},
 issn = {0268-1153},
 journal = {Health Education Research},
 doi = {10.1093/her/cyl088},
 file = {Mâsse, Allen et al. 2006 - Introducing equating methodologies to compare.pdf}
}


@article{McHorney.2000,
 abstract = {BACKGROUND: More than 75 instruments have been developed to measure functional status. These measures differ in number of items, type of rating scale, and item difficulty. Such variations render it impossible to compare data across different measures. One way to overcome such test dependency is test equating, which relates scores from different measures to a common metric. OBJECTIVE: We developed a bank of physical functioning items and equated them using item response theory. DESIGN: We used a common-item equating design and a self-administered survey of functional status. SUBJECTS: Individuals {\textgreater} or = 65 years of age who had {\textgreater} or = 1 ambulatory visit across a 3-month sampling frame to a Veterans Administration Medical Center or its affiliated university medical center. RESULTS: The dressing items were the most discriminating, followed by bathing, toileting, mobility, cooking/eating, and household and community activities. The 5 most discriminating items were to put underclothes on, manage clothes after toileting, move between rooms, take pants/slacks off, and get into bed. Most of the items were located on the easier end of the ability continuum. Only 6 would classify as being very difficult. CONCLUSIONS: We used item response theory to equate and calibrate a large number of activities of daily living on the same scale; by doing so, we were able to better understand the structure and order of domain-specific items to each other, as well as the interrelations among items across the ability continuum.},
 author = {McHorney, C. A. and Cohen, A. S.},
 year = {2000},
 title = {Equating health status measures with item response theory: illustrations with functional status items},
 keywords = {Activities of Daily Living;Aged;Aged, 80 and over;Ambulatory Care/statistics {\&} numerical data;Geriatric Assessment/classification;Health Services Research/methods;Health Status Indicators;Hospitals, Veterans/statistics {\&} numerical data;Humans;Models, Statistical;Wisconsin},
 pages = {II43-59},
 volume = {38},
 number = {9 Suppl},
 issn = {00257079},
 journal = {Medical Care},
 doi = {10.1097/00005650-200009002-00008},
 file = {http://www.ncbi.nlm.nih.gov/pubmed/10982089},
 file = {McHorney, Cohen 2000 - Equating health status measures.pdf}
}


@book{McNemar.1969,
 author = {McNemar, Quinn},
 year = {1969},
 title = {Psychological statistics},
 keywords = {Economics;Mathematics;Psychologie;Psychology;Statistics;Statistik},
 address = {New York},
 edition = {4. ed.},
 publisher = {Wiley},
 isbn = {9780471587088},
 file = {https://bonnus.ulb.uni-bonn.de/SummonRecord/FETCH-bonn_catalog_34893712}
}


@article{Meyers.2005,
 abstract = {PURPOSE: To determine whether the addition of ifosfamide and/or muramyl tripeptide (MTP) encapsulated in liposomes to cisplatin, doxorubicin, and high-dose methotrexate (HDMTX) could improve the probability for event-free survival (EFS) in newly diagnosed patients with osteosarcoma (OS). PATIENTS AND METHODS: Six hundred seventy-seven patients with OS without clinically detectable metastatic disease were treated with one of four prospectively randomized treatments. All patients received identical cumulative doses of cisplatin, doxorubicin, and HDMTX and underwent definitive surgical resection of the primary tumor. Patients were randomly assigned to receive or not to receive ifosfamide and/or MTP in a 2 double dagger 2 factorial design. The primary end point for analysis was EFS. RESULTS: Patients treated with the standard arm of therapy had a 3-year EFS of 71{\%}. We could not analyze the results by factorial design because we observed an interaction between the addition of ifosfamide and the addition of MTP. The addition of MTP to standard chemotherapy achieved a 3-year EFS rate of 68{\%}. The addition of ifosfamide to standard chemotherapy achieved a 3-year EFS rate of 61{\%}. The addition of both ifosfamide and MTP resulted in a 3-year EFS rate of 78{\%}. CONCLUSION: The addition of ifosfamide in this dose schedule to standard chemotherapy did not enhance EFS. The addition of MTP to chemotherapy might improve EFS, but additional clinical and laboratory investigation will be necessary to explain the interaction between ifosfamide and MTP.},
 author = {Meyers, Paul A. and Schwartz, Cindy L. and Krailo, Mark and Kleinerman, Eugenie S. and Betcher, Donna and Bernstein, Mark L. and Conrad, Ernest and Ferguson, William and Gebhardt, Mark and Goorin, Allen M. and Harris, Michael B. and Healey, John and Huvos, Andrew and Link, Michael and Montebello, Joseph and Nadel, Helen and Nieder, Michael and Sato, Judith and Siegal, Gene and Weiner, Michael and Wells, Robert and Wold, Lester and Womer, Richard and Grier, Holcombe},
 year = {2005},
 title = {Osteosarcoma: a randomized, prospective trial of the addition of ifosfamide and/or muramyl tripeptide to cisplatin, doxorubicin, and high-dose methotrexate},
 keywords = {53678-77-6 (Acetylmuramyl-Alanyl-Isoglutamine);64374-58-9 (muramylNAc-Ala-isoGln-Lys-tripeptide);80168379AG (Doxorubicin);Acetylmuramyl-Alanyl-Isoglutamine/administration {\&} dosage/analogs {\&} derivatives;Adolescent;Adult;Antineoplastic Combined Chemotherapy Protocols/adverse effects/therapeutic use;Bone Neoplasms/drug therapy/surgery;Child;Child, Preschool;Cisplatin/administration {\&} dosage;Disease-Free Survival;Doxorubicin/administration {\&} dosage;Female;Humans;Ifosfamide/administration {\&} dosage;Infant;Male;Methotrexate/administration {\&} dosage;Osteosarcoma/drug therapy/surgery;Prospective Studies;Q20Q21Q62J (Cisplatin);UM20QQM95Y (Ifosfamide);YL5FZ2Y5U1 (Methotrexate)},
 pages = {2004--2011},
 volume = {23},
 number = {9},
 issn = {0732-183X},
 journal = {Journal of clinical oncology : official journal of the American Society of Clinical Oncology},
 doi = {10.1200/JCO.2005.06.031},
 file = {Meyers, Schwartz et al. 2005 - Osteosarcoma.pdf},
 file = {http://www.ncbi.nlm.nih.gov/pubmed/15774791}
}


@article{Meyers.2008,
 abstract = {PURPOSE: To compare three-drug chemotherapy with cisplatin, doxorubicin, and methotrexate with four-drug chemotherapy with cisplatin, doxorubicin, methotrexate, and ifosfamide for the treatment of osteosarcoma. To determine whether the addition of muramyl tripeptide (MTP) to chemotherapy enhances event-free survival (EFS) and overall survival in newly diagnosed patients with osteosarcoma. PATIENTS AND METHODS: Six hundred sixty-two patients with osteosarcoma without clinically detectable metastatic disease and whose disease was considered resectable received one of four prospectively randomized treatments. All patients received identical cumulative doses of cisplatin, doxorubicin, and methotrexate and underwent definitive surgical resection of primary tumor. Patients were randomly assigned to receive or not to receive ifosfamide and/or MTP in a 2 x 2 factorial design. The primary end points for analysis were EFS and overall survival. RESULTS: In the current analysis, there was no evidence of interaction, and we were able to examine each intervention separately. The chemotherapy regimens resulted in similar EFS and overall survival. There was a trend toward better EFS with the addition of MTP (P = .08). The addition of MTP to chemotherapy improved 6-year overall survival from 70{\%} to 78{\%} (P = .03). The hazard ratio for overall survival with the addition of MTP was 0.71 (95{\%} CI, 0.52 to 0.96). CONCLUSION: The addition of ifosfamide to cisplatin, doxorubicin, and methotrexate did not enhance EFS or overall survival for patients with osteosarcoma. The addition of MTP to chemotherapy resulted in a statistically significant improvement in overall survival and a trend toward better EFS.},
 author = {Meyers, Paul A. and Schwartz, Cindy L. and Krailo, Mark D. and Healey, John H. and Bernstein, Mark L. and Betcher, Donna and Ferguson, William S. and Gebhardt, Mark C. and Goorin, Allen M. and Harris, Michael and Kleinerman, Eugenie and Link, Michael P. and Nadel, Helen and Nieder, Michael and Siegal, Gene P. and Weiner, Michael A. and Wells, Robert J. and Womer, Richard B. and Grier, Holcombe E.},
 year = {2008},
 title = {Osteosarcoma: the addition of muramyl tripeptide to chemotherapy improves overall survival--a report from the Children's Oncology Group},
 keywords = {80168379AG (Doxorubicin);Adolescent;Adult;Antineoplastic Combined Chemotherapy Protocols/therapeutic use;Bone Neoplasms/drug therapy/mortality;Child;Child, Preschool;Cisplatin/administration {\&} dosage;Disease-Free Survival;Doxorubicin/administration {\&} dosage;Female;Humans;Ifosfamide/administration {\&} dosage;Infant;Lung Neoplasms/secondary;Male;Methotrexate/administration {\&} dosage;Neoplasm Recurrence, Local;Osteosarcoma/drug therapy/mortality/secondary;Q20Q21Q62J (Cisplatin);Survival Rate;UM20QQM95Y (Ifosfamide);YL5FZ2Y5U1 (Methotrexate)},
 pages = {633--638},
 volume = {26},
 number = {4},
 issn = {0732-183X},
 journal = {Journal of clinical oncology : official journal of the American Society of Clinical Oncology},
 doi = {10.1200/JCO.2008.14.0095},
 file = {http://www.ncbi.nlm.nih.gov/pubmed/18235123},
 file = {Meyers, Schwartz et al. 2008 - Osteosarcoma.pdf}
}


@book{Millsap.2014,
 author = {Millsap, R. E. and Bolt, D. M. and {van der Ark}, L. A. and Wang, W. C.},
 year = {2014},
 title = {Quantitative Psychology Research: The 78th Annual Meeting of the Psychometric Society},
 url = {https://books.google.de/books?id=XfGbBQAAQBAJ},
 publisher = {{Springer International Publishing}},
 isbn = {9783319075037}
}


@article{Mirabello.2009,
 abstract = {BACKGROUND: Osteosarcoma, which is the most common primary bone tumor, occurs most frequently in adolescents, but there is a second incidence peak among individuals aged {\textgreater} 60 years. Most osteosarcoma epidemiology studies have been embedded in large analyses of all bone tumors or focused on cases occurring in adolescence. Detailed descriptions of osteosarcoma incidence and survival with direct comparisons among patients of all ages and ethnicities are not available. METHODS: Frequency, incidence, and survival rates for 3482 patients with osteosarcoma from the National Cancer Institute's population-based Surveillance, Epidemiology, and End Results (SEER) Program between 1973 and 2004 were investigated by age (ages 0-24 years, 25-59 years, and 60 to {\textgreater} or = 85 years), race, sex, pathology subtype, stage, and anatomic site. RESULTS: There were large differences in incidence and survival rates by age. There was a high percentage of osteosarcoma with Paget disease and osteosarcoma as a second or later cancer among the elderly. There was a high percentage of osteosarcoma among patients with Paget disease and osteosarcoma as a second or later cancer among the elderly. Tumor site differences among age groups were noted. Survival rates varied by anatomic site and disease stage and did not improve significantly from 1984 to 2004. CONCLUSIONS: This comprehensive, population-based description of osteosarcoma, identified important differences in incidence, survival, pathologic subtype, and anatomic site among age groups, and quantified the impact of osteosarcoma in patients with Paget disease or as a second cancer on incidence and mortality rates. These findings may have implications in understanding osteosarcoma biology and epidemiology.},
 author = {Mirabello, Lisa and Troisi, Rebecca J. and Savage, Sharon A.},
 year = {2009},
 title = {Osteosarcoma incidence and survival rates from 1973 to 2004: data from the Surveillance, Epidemiology, and End Results Program},
 keywords = {Adolescent;Adult;Age Factors;Aged;Aged, 80 and over;Bone Neoplasms/epidemiology/mortality/pathology;Child;Child, Preschool;Ethnic Groups;Female;Humans;Infant;Infant, Newborn;Male;Middle Aged;Osteosarcoma/epidemiology/mortality/pathology;SEER Program;Sex Factors;Survival Rate},
 pages = {1531--1543},
 volume = {115},
 number = {7},
 issn = {0008-543X},
 journal = {Cancer},
 doi = {10.1002/cncr.24121},
 file = {https://www.ncbi.nlm.nih.gov/pmc/articles/PMC2813207},
 file = {http://www.ncbi.nlm.nih.gov/pubmed/19197972},
 file = {Mirabello, Troisi et al. 2009 - Osteosarcoma incidence and survival rates.pdf}
}


@article{Muller.1994,
 author = {M{\"u}ller, Reinhold and B{\"u}ttner, Petra},
 year = {1994},
 title = {A critical discussion of intraclass correlation coefficients},
 url = {https://onlinelibrary.wiley.com/doi/pdf/10.1002/sim.4780132310},
 pages = {2465--2476},
 volume = {13},
 number = {23--24},
 issn = {1097-0258},
 journal = {Statistics in Medicine},
 doi = {10.1002/sim.4780132310},
 file = {https://onlinelibrary.wiley.com/doi/abs/10.1002/sim.4780132310},
 file = {Müller, Büttner 1994 - A critical discussion of intraclass.pdf},
 file = {https://onlinelibrary.wiley.com/doi/full/10.1002/sim.4780132310}
}


@article{Muller.2011,
 abstract = {BACKGROUND

Hypothalamic obesity has major impact on prognosis and quality of life (QoL) in childhood craniopharyngioma.

PATIENTS AND METHODS

For this study, 120 patients were prospectively recruited during 2001 and 2007 and evaluated after 3 years of follow-up (KRANIOPHARYNGEOM 2000). Body mass index (BMI) and QoL at diagnosis and 36 months after diagnosis were analysed based on the reference assessment of tumour localisation and post-surgical hypothalamic lesions. Treatment was analysed based on the neurosurgical strategy of 50 participating neurosurgical centres, the centre size based on the patient load.

RESULTS

BMI SDS at diagnosis was similar in patients with or without hypothalamic involvement. Surgical lesions of anterior and posterior hypothalamic areas were associated with higher increase in BMI SDS during 36 months post-diagnosis compared with patients without or only anterior lesion (+1.8 BMISD, P=0.033, +2.1 BMISD; P=0.011), negative impact on QoL in patients with posterior hypothalamic lesions. Surgical strategies varied among the 50 neurosurgical centres (three large-sized, 24 middle-sized and 23 small-sized centres). Patients treated in small-sized centres presented with a higher rate of hypothalamic involvement compared with those treated in the middle- and large-sized centres. Treatment in large-sized centres was less radical, and the rates of complete resection and hypothalamic surgical lesions were lower in large-sized centres than those of the middle- and small-sized centres. However, a multivariable analysis showed that pre-operative hypothalamic involvement was the only independent risk factor for severe obesity (P=0.002).

CONCLUSIONS

Radical neurosurgical strategies leading to posterior hypothalamic lesions are not recommended due to the potential to exacerbate hypothalamic obesity and impaired QoL. Treatment should be confined to experienced multidisciplinary teams.},
 author = {M{\"u}ller, Hermann L. and Gebhardt, Ursel and Teske, Carmen and Faldum, Andreas and Zwiener, Isabella and Warmuth-Metz, Monika and Pietsch, Torsten and Pohl, Fabian and S{\"o}rensen, Niels and Calaminus, Gabriele},
 year = {2011},
 title = {Post-operative hypothalamic lesions and obesity in childhood craniopharyngioma: results of the multinational prospective trial KRANIOPHARYNGEOM 2000 after 3-year follow-up},
 pages = {17--24},
 volume = {165},
 number = {1},
 journal = {European journal of endocrinology},
 doi = {10.1530/EJE-11-0158},
 file = {http://www.ncbi.nlm.nih.gov/pubmed/21490122},
 file = {867b4a72-c5aa-4ebf-87d9-d7cda0b91800:C\:\\Users\\MOB50111055\\AppData\\Local\\Swiss Academic Software\\Citavi 6\\ProjectCache\\wsboxyrilu8h1wpng3r6t0ony410oc0m8enokjbmw8\\Citavi Attachments\\867b4a72-c5aa-4ebf-87d9-d7cda0b91800.pdf:pdf}
}


@article{Muller.2017,
 abstract = {BACKGROUND: Nonmelanoma skin cancer (NMSC) is a chronic and sometimes difficult-to-treat condition affecting the quality of life (QL). The present study was conducted to investigate whether the European Organization for Research and Treatment of Cancer (EORTC) core QL Questionnaire - Cancer (QLQ-C30) is a suitable tool for the assessment of QL in patients with NMSC. PATIENTS AND METHODS: In order to define the psychometric properties of the questionnaire, the QLQ-C30 and the Dermatology Life Quality Index (DLQI) were handed out to 172 patients of the Department of Dermatology at the University Hospital Regensburg, Germany. RESULTS: Internal consistencies of all multi-item scales (except one) were acceptable, with Cronbach's alpha ranging from 0.71 to 0.93. The hypothesized scale structure was supported by item/scale and interscale correlations within the QLQ-C30. Related scales of the QLQ-C30 and the DLQI correlated significantly, thus establishing construct validity. At the same time, the proportion of substantial correlations (6 {\%} {\textgreater}/= 0.40) indicated that the two questionnaires assessed distinct components of QL. The QLQ-C30 significantly differentiated between clinically distinct patient groups, indicating that severe clinical conditions were associated with greater impairment in physical, role, and cognitive functioning (p {\textless}/= 0.030). CONCLUSIONS: These results confirm the QLQ-C30 to be a suitable tool for the assessment of QL in patients with NMSC.},
 author = {Muller, Karolina and Karrer, Sigrid and Szeimies, Rolf-Markus and Steinbauer, Julia and Kohl, Elisabeth and Steinbauer, Dominik and Zeman, Florian and Berneburg, Mark and Koller, Michael},
 year = {2017},
 title = {Quality of life assessment in patients with nonmelanoma skin cancer - psychometric validation of the EORTC QLQ-C30 questionnaire},
 keywords = {Aged;Bowen's Disease/psychology;Carcinoma, Basal Cell/psychology;Carcinoma, Squamous Cell/psychology;Comorbidity;Female;Humans;Keratosis, Actinic/psychology;Male;Middle Aged;Prospective Studies;Psychometrics/statistics {\&} numerical data;Quality of Life/psychology;Skin Neoplasms/psychology;Surveys and Questionnaires},
 pages = {1090--1100},
 volume = {15},
 number = {11},
 issn = {1610-0379},
 journal = {Journal der Deutschen Dermatologischen Gesellschaft = Journal of the German Society of Dermatology : JDDG},
 doi = {10.1111/ddg.13357},
 file = {Muller, Karrer et al. 2017 - Quality of life assessment.pdf},
 file = {http://www.ncbi.nlm.nih.gov/pubmed/29106018}
}


@article{Musoro.2018,
 abstract = {INTRODUCTION

As patient assessment of health-related quality of life (HRQOL) in cancer clinical trials has increased over the years, so has the need to attach meaningful interpretations to differences in HRQOL scores between groups and changes within groups. Determining what represents a minimally important difference (MID) in HRQOL scores is useful to clinicians, patients and researchers, and can be used as a benchmark for assessing the success of a healthcare intervention. Our objective is to provide an evidence-based protocol to determine MIDs for the European Organisation for Research and Treatment for Cancer Quality of life Questionnaire core 30 (EORTC QLQ-C30). We will mainly focus on MID estimation for group-level comparisons. Responder thresholds for individual-level change will also be estimated.

METHODS AND ANALYSIS

Data will be derived from published phase II and III EORTC trials that used the QLQ-C30 instrument, covering several cancer sites. We will use individual patient data to estimate MIDs for different cancer sites separately. Focus is on anchor-based methods. Anchors will be selected per disease site from available data. A disease-oriented and methodological panel will provide independent guidance on anchor selection. We aim to construct multiple clinical anchors per QLQ-C30 scale and also to compare with several anchor-based methods. The effects of covariates, for example, gender, age, disease stage and so on, will also be investigated. We will examine how our estimated MIDs compare with previously published guidelines, hence further contributing to robust MID guidelines for the EORTC QLQ-C30.

ETHICS AND DISSEMINATION

All patient data originate from completed clinical trials with mandatory written informed consent, approved by local ethical committees. Our findings will be presented at scientific conferences, disseminated via peer-reviewed publications and also compiled in a MID 'blue book' which will be made available online on the EORTC Quality of Life Group website as a free guideline document.},
 author = {Musoro, Zebedee Jammbe and Hamel, Jean-Francois and Ediebah, Divine Ewane and Cocks, Kim and King, Madeleine T. and Groenvold, Mogens and Sprangers, Mirjam A. G. and Brandberg, Yvonne and Velikova, Galina and Maringwa, John and Flechtner, Hans-Henning and Bottomley, Andrew and Coens, Corneel},
 year = {2018},
 title = {Establishing anchor-based minimally important differences (MID) with the EORTC quality-of-life measures: a meta-analysis protocol},
 keywords = {Activities of Daily Living;Europe;Female;Humans;Male;Neoplasms/complications;Quality of Life;Research Design;Surveys and Questionnaires},
 pages = {e019117},
 volume = {8},
 number = {1},
 journal = {BMJ open},
 doi = {10.1136/bmjopen-2017-019117},
 file = {https://www.ncbi.nlm.nih.gov/pmc/articles/PMC5781104},
 file = {http://www.ncbi.nlm.nih.gov/pubmed/29326191},
 file = {Musoro, Hamel et al. 2018 - Establishing anchor-based minimally important differences.pdf}
}


@article{Musoro.2019,
 abstract = {Background

We aimed to estimate the minimally important difference (MID) for interpreting group-level change over time, both within a group and between groups,~for the European Organisation for Research and Treatment of Cancer Quality of Life Questionnaire core 30 (EORTC QLQ-C30) scores in patients with advanced breast cancer.

Methods

Data were derived from two published EORTC trials. Clinical anchors (eg, performance status [PS]) were selected using correlation strength and clinical plausibility of their association with a particular QLQ-C30 scale. Three change status groups were formed: deteriorated by one anchor category, improved by one anchor category, and no change. Patients with greater anchor changes were excluded. The mean change method was used to estimate MIDs for within-group change, and linear regression was used to estimate MIDs for between-group differences in change over time. For a given QLQ-C30 scale, MID estimates from multiple anchors were triangulated to a single value via a correlation-based weighted average.

Results

MIDs varied by QLQ-C30 scale, direction (improvement vs deterioration), and anchor. MIDs for within-group change ranged from 5 to 14 points (improvement) and -14 to -4 points (deterioration), and MIDs for between-group change over time ranged from 4 to 11 points and from -18 to -4 points. Correlation-weighted MIDs for most QLQ-C30 scales ranged from 4 to 10 points in absolute values.

Conclusions

Our findings aid interpretation of changes in EORTC QLQ-C30 scores over time, both within and between groups, and for performing more accurate sample size calculations for clinical trials in advanced breast cancer.},
 author = {Musoro, Jammbe Z. and Coens, Corneel and Fiteni, Frederic and Katarzyna, Pogoda and Cardoso, Fatima and Russell, Nicola S. and King, Madeleine T. and Cocks, Kim and Sprangers, Mirjam Ag and Groenvold, Mogens and Velikova, Galina and Flechtner, Hans-Henning and Bottomley, Andrew},
 year = {2019},
 title = {Minimally Important Differences for Interpreting EORTC QLQ-C30 Scores in Patients With Advanced Breast Cancer},
 pages = {pkz037},
 volume = {3},
 number = {3},
 journal = {JNCI cancer spectrum},
 doi = {10.1093/jncics/pkz037},
 file = {Musoro, Coens et al. 2019 - Minimally Important Differences for Interpreting.pdf},
 file = {http://www.ncbi.nlm.nih.gov/pubmed/32328553},
 file = {https://www.ncbi.nlm.nih.gov/pmc/articles/PMC7050000}
}


@article{Nagarajan.2011,
 abstract = {BACKGROUND

Osteosarcoma survivors have received significant chemotherapy and have undergone substantial surgeries. Their very long-term outcomes (20 year) are reported here.

METHODS

The authors assessed the long-term outcomes of 733 5-year survivors of childhood osteosarcoma diagnosed from 1970 to 1986 to provide a comprehensive evaluation of medical and psychosocial outcomes for survivors enrolled in the Childhood Cancer Survivor Study (CCSS). Outcomes evaluated included overall survival, second malignant neoplasms (SMNs), recurrent osteosarcoma, chronic health conditions, health status (general and mental health and functional limitations), and psychosocial factors. Outcomes of osteosarcoma survivors were compared with general-population statistics, other CCSS survivors, and CCSS siblings.

RESULTS

Survivors had a mean follow-up of 21.6 years. The overall survival of children diagnosed with osteosarcoma who survived 5 years at 20 years from original diagnosis was 88.6{\%} (95{\%} confidence interval [CI], 86.6{\%}-90.5{\%}). The cumulative incidence of SMNs at 25 years was 5.4{\%}, with a standardized incidence ratio of 4.79 (95{\%} CI, 3.54-6.33; P{\textless}.01). Overall, 86.9{\%} of osteosarcoma survivors experienced at least 1 chronic medical condition, and {\textgreater}50{\%} experienced $\geq$2 conditions. Compared with survivors of other cancers, osteosarcoma survivors did not differ in their reported general health status (odds ratio [OR], 0.9; 95{\%} CI, 0.7-1.2), but were more likely to report an adverse health status in at least 1 domain (OR, 1.9; 95{\%} CI, 1.6-2.2), with activity limitations (29.1{\%}) being the most common.

CONCLUSIONS

Childhood osteosarcoma survivors in this cohort did relatively well, considering their extensive treatment, but are at risk of experiencing chronic medical conditions and adverse health status. Survivors warrant life-long follow-up.},
 author = {Nagarajan, Rajaram and Kamruzzaman, Anmmd and Ness, Kirsten K. and Marchese, Victoria G. and Sklar, Charles and Mertens, Ann and Yasui, Yutaka and Robison, Leslie L. and Marina, Neyssa},
 year = {2011},
 title = {Twenty years of follow-up of survivors of childhood osteosarcoma: a report from the Childhood Cancer Survivor Study},
 url = {https://acsjournals.onlinelibrary.wiley.com/doi/full/10.1002/cncr.25446},
 pages = {625--634},
 volume = {117},
 number = {3},
 issn = {0008-543X},
 journal = {Cancer},
 doi = {10.1002/cncr.25446},
 file = {4570a5e9-6d59-4693-b4d5-00cf23e50ac1:C\:\\Users\\MOB50111055\\AppData\\Local\\Swiss Academic Software\\Citavi 6\\ProjectCache\\wsboxyrilu8h1wpng3r6t0ony410oc0m8enokjbmw8\\Citavi Attachments\\4570a5e9-6d59-4693-b4d5-00cf23e50ac1.pdf:pdf}
}


@article{Nicholson.1992,
 author = {Nicholson, H. Stacy and Mulvihill, John J. and Byrne, Julianne},
 year = {1992},
 title = {Late effects of therapy in adult survivors of osteosarcoma and Ewing's sarcoma},
 url = {https://onlinelibrary.wiley.com/doi/pdf/10.1002/mpo.2950200103},
 keywords = {disability;fertility;second cancer},
 pages = {6--12},
 volume = {20},
 number = {1},
 issn = {1096-911X},
 journal = {Medical and Pediatric Oncology},
 doi = {10.1002/mpo.2950200103},
 file = {2cd0dc25-6d1d-4037-8637-770d148eb719:C\:\\Users\\MOB50111055\\AppData\\Local\\Swiss Academic Software\\Citavi 6\\ProjectCache\\wsboxyrilu8h1wpng3r6t0ony410oc0m8enokjbmw8\\Citavi Attachments\\2cd0dc25-6d1d-4037-8637-770d148eb719.pdf:pdf}
}


@article{Nolte.2019,
 abstract = {OBJECTIVE: The European Organisation for Research and Treatment of Cancer (EORTC) QLQ-C30 health-related quality of life questionnaire is one of the most widely used cancer-specific health-related quality of life questionnaires worldwide. General population norm data can facilitate the interpretation of QLQ-C30 data obtained from cancer patients. This study aimed at systematically collecting norm data from the general population to develop European QLQ-C30 norm scores and to generate comparable norm data for individual countries in Europe and North America. METHODS: We collected QLQ-C30 data from the general population across 11 European Union (EU) countries, Russia, Turkey, Canada and United States (n {\textgreater}/= 1000/country). Representative samples were stratified by sex and age groups (18-39, 40-49, 50-59, 60-69 and {\textgreater}/= 70 years). After applying weights based on the United Nations population distribution statistics, we calculated QLQ-C30 domain scores to generate a 'European QLQ-C30 Norm' based on the EU countries. Further, we calculated QLQ-C30 norm scores for all 15 individual countries. RESULTS: A total of 15,386 respondents completed the online survey. For the EU sample, most QLQ-C30 domains showed differences by sex/age, with men scoring somewhat better health than women, while age effects varied across domains. Substantially larger differences were seen in inter-country comparisons, with Austrian and Dutch respondents reporting consistently better health compared with British and Polish respondents. CONCLUSIONS: This study is the first to systematically collect EORTC QLQ-C30 general population norm data across Europe and North America applying a consistent data collection method across 15 countries. These new norm data facilitate valid intra-country as well as inter-country comparisons and QLQ-C30 score interpretation.},
 author = {Nolte, S. and Liegl, G. and Petersen, M. A. and Aaronson, N. K. and Costantini, A. and Fayers, P. M. and Groenvold, M. and Holzner, B. and Johnson, C. D. and Kemmler, G. and Tomaszewski, K. A. and Waldmann, A. and Young, T. E. and Rose, M.},
 year = {2019},
 title = {General population normative data for the EORTC QLQ-C30 health-related quality of life questionnaire based on 15,386 persons across 13 European countries, Canada and the Unites States},
 pages = {153--163},
 volume = {107},
 issn = {0959-8049},
 journal = {European journal of cancer (Oxford, England : 1990)},
 doi = {10.1016/j.ejca.2018.11.024},
 file = {Nolte, Liegl et al. 2019 - General population normative data.pdf},
 file = {http://www.ncbi.nlm.nih.gov/pubmed/30576971}
}


@article{Noonan.2012,
 author = {Noonan, Vanessa K. and Cook, Karon F. and Bamer, Alyssa M. and Choi, Seung W. and Kim, Jiseon and Amtmann, Dagmar},
 year = {2012},
 title = {Measuring fatigue in persons with multiple sclerosis: creating a crosswalk between the Modified Fatigue Impact Scale and the PROMIS Fatigue Short Form},
 pages = {1123--1133},
 volume = {21},
 number = {7},
 issn = {1573-2649},
 journal = {Quality of Life Research},
 doi = {10.1007/s11136-011-0040-3},
 file = {Noonan, Cook et al. 2012 - Measuring fatigue in persons (2).pdf},
 file = {https://link.springer.com/article/10.1007/s11136-011-0040-3},
 file = {Noonan, Cook et al. 2012 - Measuring fatigue in persons.pdf}
}


@article{Oeffinger.2006,
 abstract = {BACKGROUND

Only a few small studies have assessed the long-term morbidity that follows the treatment of childhood cancer. We determined the incidence and severity of chronic health conditions in adult survivors.

METHODS

The Childhood Cancer Survivor Study is a retrospective cohort study that tracks the health status of adults who received a diagnosis of childhood cancer between 1970 and 1986 and compares the results with those of siblings. We calculated the frequencies of chronic conditions in 10,397 survivors and 3034 siblings. A severity score (grades 1 through 4, ranging from mild to life-threatening or disabling) was assigned to each condition. Cox proportional-hazards models were used to estimate hazard ratios, reported as relative risks and 95{\%} confidence intervals (CIs), for a chronic condition.

RESULTS

Survivors and siblings had mean ages of 26.6 years (range, 18.0 to 48.0) and 29.2 years (range, 18.0 to 56.0), respectively, at the time of the study. Among 10,397 survivors, 62.3{\%} had at least one chronic condition; 27.5{\%} had a severe or life-threatening condition (grade 3 or 4). The adjusted relative risk of a chronic condition in a survivor, as compared with siblings, was 3.3 (95{\%} CI, 3.0 to 3.5); for a severe or life-threatening condition, the risk was 8.2 (95{\%} CI, 6.9 to 9.7). Among survivors, the cumulative incidence of a chronic health condition reached 73.4{\%} (95{\%} CI, 69.0 to 77.9) 30 years after the cancer diagnosis, with a cumulative incidence of 42.4{\%} (95{\%} CI, 33.7 to 51.2) for severe, disabling, or life-threatening conditions or death due to a chronic condition.

CONCLUSIONS

Survivors of childhood cancer have a high rate of illness owing to chronic health conditions.},
 author = {Oeffinger, Kevin C. and Mertens, Ann C. and Sklar, Charles A. and Kawashima, Toana and Hudson, Melissa M. and Meadows, Anna T. and Friedman, Debra L. and Marina, Neyssa and Hobbie, Wendy and Kadan-Lottick, Nina S. and Schwartz, Cindy L. and Leisenring, Wendy and Robison, Leslie L.},
 year = {2006},
 title = {Chronic health conditions in adult survivors of childhood cancer},
 pages = {1572--1582},
 volume = {355},
 number = {15},
 journal = {The New England journal of medicine},
 doi = {10.1056/NEJMsa060185},
 file = {http://www.ncbi.nlm.nih.gov/pubmed/17035650},
 file = {901fd6a3-a6f9-4526-9aec-d06009f4ed5b:C\:\\Users\\MOB50111055\\AppData\\Local\\Swiss Academic Software\\Citavi 6\\ProjectCache\\wsboxyrilu8h1wpng3r6t0ony410oc0m8enokjbmw8\\Citavi Attachments\\901fd6a3-a6f9-4526-9aec-d06009f4ed5b.pdf:pdf;09158342-1c37-42d7-bcd1-fc13a6445d27:C\:\\Users\\MOB50111055\\AppData\\Local\\Swiss Academic Software\\Citavi 6\\ProjectCache\\wsboxyrilu8h1wpng3r6t0ony410oc0m8enokjbmw8\\Citavi Attachments\\09158342-1c37-42d7-bcd1-fc13a6445d27.pdf:pdf}
}


@article{Olino.2013,
 author = {Olino, Thomas M. and Yu, Lan and McMakin, Dana L. and Forbes, Erika E. and Seeley, John R. and Lewinsohn, Peter M. and Pilkonis, Paul A.},
 year = {2013},
 title = {Comparisons Across Depression Assessment Instruments in Adolescence and Young Adulthood: An Item Response Theory Study Using Two Linking Methods},
 url = {https://link.springer.com/content/pdf/10.1007/s10802-013-9756-6.pdf},
 pages = {1267--1277},
 volume = {41},
 number = {8},
 issn = {1573-2835},
 journal = {Journal of Abnormal Child Psychology},
 doi = {10.1007/s10802-013-9756-6},
 file = {https://link.springer.com/article/10.1007/s10802-013-9756-6},
 file = {Olino, Yu et al. 2013 - Comparisons Across Depression Assessment Instruments.pdf}
}


@article{Orlando.2000,
 abstract = {An item response theory (IRT) approach to test linking based on summed scores is presented and demonstrated by calibrating a modified 23-item version of the Center for Epidemiologic Studies Depression Scale (CES-D) to the standard 20-item CES-D. Data are from the Depression Patient Outcomes Research Team, II, which used a modified CES-D to measure risk for depression. Responses (N = 1,120) to items on both the original and modified versions were calibrated simultaneously using F. Samejima's (1969, 1997) graded IRT model. The 2 scales were linked on the basis of derived summed-score-to-IRT-score translation tables. The established cut score of 16 on the standard CES-D corresponded most closely to a summed score of 20 on the modified version. The IRT summed-score approach to test linking is a straightforward, valid, and practical method that can be applied in a variety of situations.},
 author = {Orlando, M. and Sherbourne, C. D. and Thissen, D.},
 year = {2000},
 title = {Summed-score linking using item response theory: application to depression measurement},
 keywords = {Depression/diagnosis;Humans;Psychological Theory;Reaction Time},
 pages = {354--359},
 volume = {12},
 number = {3},
 issn = {1040-3590},
 journal = {Psychological assessment},
 doi = {10.1037//1040-3590.12.3.354},
 file = {Orlando, Sherbourne et al. 2000 - Summed-score linking using item response.pdf},
 file = {http://www.ncbi.nlm.nih.gov/pubmed/11021160}
}


@article{Osoba.1994,
 abstract = {The QLQ-C30, a health-related quality of life questionnaire developed for use in patients with cancer, has been previously validated in patients with lung cancer and head and neck cancer. In this study, further validation was carried out for 535 patients, including patients with breast cancer (n = 143) and ovarian cancer (n = 111) for whom there is no previously published validation, as well as patients with lung cancer (n = 160) and a heterogeneous group of other cancers (n = 121). All patients were entered in one of two trials of anti-emetics to prevent chemotherapy-induced emesis. The QLQ-C30 was completed before chemotherapy and on day 8 after chemotherapy. The factor structure in patients with breast and ovarian cancer was similar to that previously described. Interdomain correlations, in the entire group, were strongest for the physical and role function domains and the fatigue, pain and global quality of life domains before and after chemotherapy. In addition, after chemotherapy, social function was also strongly correlated with fatigue and global quality of life. These correlations were not always of equal strength in the breast, ovarian and lung groups, suggesting that there may be differences between these groups. The responsiveness of the QLQ-C30 in the presence of widely metastatic, as compared with locoregional, disease showed changes in the expected directions (i.e., diminished function in physical and social role functions and in global quality of life, with greater fatigue and pain in patients with metastatic disease). Eight days after chemotherapy, decreases were seen in physical, role and social functioning and in global quality of life, and there was greater fatigue, nausea and vomiting compared with before chemotherapy. Patients with breast cancer had better physical, role and social functioning and less fatigue and pain than patients with ovarian cancer. This result is expected, since many of the patients with breast cancer had early stage disease, whereas those with ovarian cancer had advanced stage disease. Mean scores for patients with lung cancer were between the other two groups, in keeping with the mixture of early and advanced stage disease in these patients. There was a strong correlation between ECOG performance status scores and several domains of the QLQ-C30; these were all in the expected directions. The results of this study confirm those in earlier studies on patients with lung cancer, and provide new information on patients with breast and ovarian cancer. In addition, the QLQ-C30 is responsive to the effects of chemotherapy and of metastatic disease.},
 author = {Osoba, D. and Zee, B. and Pater, J. and Warr, D. and Kaizer, L. and Latreille, J.},
 year = {1994},
 title = {Psychometric properties and responsiveness of the EORTC quality of Life Questionnaire (QLQ-C30) in patients with breast, ovarian and lung cancer},
 keywords = {Breast Neoplasms/psychology;Evaluation Studies as Topic;Female;Humans;Lung Neoplasms/psychology;Middle Aged;Ovarian Neoplasms/psychology;Psychometrics;Quality of Life;Reproducibility of Results;Surveys and Questionnaires/standards},
 pages = {353--364},
 volume = {3},
 number = {5},
 issn = {0962-9343},
 journal = {Quality of life research : an international journal of quality of life aspects of treatment, care and rehabilitation},
 doi = {10.1007/bf00451727},
 file = {http://www.ncbi.nlm.nih.gov/pubmed/7841968},
 file = {Osoba, Zee et al. 1994 - Psychometric properties and responsiveness.pdf}
}


@article{Otis.1922,
 author = {Otis, Arthur S.},
 year = {1922},
 title = {The Method for Finding the Correspondence Between Scores in Two Tests},
 pages = {529--545},
 volume = {13},
 number = {9},
 issn = {0022-0663},
 journal = {Journal of Educational Psychology},
 doi = {10.1037/h0075112},
 file = {Otis 1922 - The Method for Finding.pdf}
}


@article{Passing.1983b,
 abstract = {Procedures for the statistical evaluation of method comparisons and instrument tests often have a requirement for distributional properties of the experimental data, but this requirement is frequently not met. In our paper we propose a new linear regression procedure with no special assumptions regarding the distribution of the samples and the measurement errors. The result does not depend on the assignment of the methods (instruments) to X and Y. After testing a linear relationship between X and Y confidence limits are given for the slope beta and the intercept alpha; they are used to determine whether there is only a chance difference between beta and 1 and between alpha and 0. The mathematical background is amplified separately in an appendix.},
 author = {Passing, H. and Bablok},
 year = {1983},
 title = {A new biometrical procedure for testing the equality of measurements from two different analytical methods. Application of linear regression procedures for method comparison studies in clinical chemistry, Part I},
 url = {https://edoc.hu-berlin.de/handle/18452/11511;jsessionid=7B7BB14E52E4D0B6D58CF84DEAA947BC},
 pages = {709--720},
 volume = {21},
 number = {11},
 issn = {0340-076X},
 journal = {Journal of clinical chemistry and clinical biochemistry. Zeitschrift fur klinische Chemie und klinische Biochemie},
 doi = {10.1515/cclm.1983.21.11.709},
 file = {http://www.ncbi.nlm.nih.gov/pubmed/6655447},
 file = {10084ed7-52d1-44a7-9f85-b73cbfa31657:C\:\\Users\\MOB50111055\\AppData\\Local\\Swiss Academic Software\\Citavi 6\\ProjectCache\\wsboxyrilu8h1wpng3r6t0ony410oc0m8enokjbmw8\\Citavi Attachments\\10084ed7-52d1-44a7-9f85-b73cbfa31657.pdf:pdf}
}


@article{Pearson.1895,
 author = {Pearson, Karl},
 year = {1895},
 title = {Note on Regression and Inheritance in the Case of Two Parents},
 pages = {240--242},
 volume = {58},
 issn = {0370-1662},
 journal = {Proceedings of the Royal Society of London},
 file = {2e4f262b-e6ac-4be6-bd88-07ed401fb98f:C\:\\Users\\MOB50111055\\AppData\\Local\\Swiss Academic Software\\Citavi 6\\ProjectCache\\wsboxyrilu8h1wpng3r6t0ony410oc0m8enokjbmw8\\Citavi Attachments\\2e4f262b-e6ac-4be6-bd88-07ed401fb98f.pdf:pdf}
}


@article{Postma.1992,
 author = {Postma, Aleida and Kingma, Annet and Ruiter, Johan H. De and Koops, Heimen Schraffordt and Veth, Ren{\'e} P. H. and Go{\"e}ken, Ludwig N. H. and Kamps, Willem A. and Karakousis, Constantine P.},
 year = {1992},
 title = {Quality of life in bone tumor patients comparing limb salvage and amputation of the lower extremity},
 url = {https://onlinelibrary.wiley.com/doi/pdf/10.1002/jso.2930510113},
 keywords = {amputation;disability;limb salvage;psychosocial adjustment;self--esteem},
 pages = {47--51},
 volume = {51},
 number = {1},
 issn = {1096-9098},
 journal = {Journal of Surgical Oncology},
 doi = {10.1002/jso.2930510113},
 file = {Postma, Kingma et al. 1992 - Quality of life in bone.pdf},
 file = {https://onlinelibrary.wiley.com/doi/full/10.1002/jso.2930510113},
 file = {https://onlinelibrary.wiley.com/doi/abs/10.1002/jso.2930510113}
}


@article{Rajmil.2013,
 abstract = {Few studies have evaluated changes on parent--child agreement in HRQOL over time. The objectives of the study were to assess parent--child agreement on child's HRQOL in a 3-year longitudinal study, and to identify factors associated with possible disagreement. A sample of Spanish children/adolescents aged 8--18 years and their parents both completed the KIDSCREEN-27 questionnaire. Data on age, gender, family socioeconomic status (SES), and mental health (Strengths and Difficulties Questionnaire, SDQ) was also collected at baseline (2003), and again after 3 years (2006). Changes in family composition were collected at follow-up. Agreement was assessed through intraclass correlation coefficient (ICC), and Bland and Altman plots. Generalizing Estimating Equation (GEE) models were built to analyze factors associated with parent--child disagreement. A total of 418 parent--child pairs were analyzed. At baseline the level of agreement on HRQOL was low to moderate and it was related to the level of HRQOL reported. Physical well-being at baseline showed the highest level of parent--child agreement (ICC=0.59; 0.53-0.65) while less ``observable'' dimensions presented lower levels of agreement, (i.e. Psychological well-being: ICC= 0.46; 0.38-0.53). Agreement parent--child was lower at follow-up. Some interactions were found between rater and child's age; with increasing age, child scored lower than parents on Parents relationships and Autonomy (Beta [B] -0.47; -0.71 / -0.23) and the KIDSCREEN-10 ($-$0.49; -0.73 /-0.25). Parent--child agreement on child's HRQOL is moderate to low and tends to diminish with children age. Measuring HRQOL of children/adolescents mainly in healthy population samples might require direct self-assessments.},
 author = {Rajmil, Luis and L{\'o}pez, Amanda Rodr{\'i}guez and L{\'o}pez-Aguil{\`a}, S{\'i}lvia and Alonso, Jordi},
 year = {2013},
 title = {Parent--child agreement on health-related quality of life (HRQOL): a longitudinal study},
 url = {https://hqlo.biomedcentral.com/track/pdf/10.1186/1477-7525-11-101},
 pages = {1--10},
 volume = {11},
 number = {1},
 issn = {1477-7525},
 journal = {Health and Quality of Life Outcomes},
 doi = {10.1186/1477-7525-11-101},
 file = {Rajmil, López et al. 2013 - Parent-child agreement on health-related quality.pdf},
 file = {https://hqlo.biomedcentral.com/articles/10.1186/1477-7525-11-101}
}


@misc{RCoreTeam.2019,
 author = {{R Core Team}},
 year = {2019},
 title = {R: A Language and Environment for Statistical Computing},
 url = {https://www.R-project.org/},
 address = {Vienna, Austria}
}


@article{Reeve.2016,
 abstract = {PURPOSE: Research studies that measure health-related quality of life (HRQOL) in both children and adults and longitudinal studies that follow children into adulthood need measures that can be compared across these age groups. This study links the PROMIS pediatric and adult emotional distress measures using data from participants with diverse health conditions and disabilities. METHODS: Analyses were conducted and compared in two separate samples to confirm the stability of results. One sample (n = 874) included individuals aged 14-20 years with special health care needs and who require health services. The other sample (n = 641) included individuals aged 14-25 years who have a physical or cognitive disability. Participants completed both PROMIS pediatric and adult measures. Item response theory-based scores were linked using the linear approximation to calibrated projection. RESULTS: The estimated latent-variable correlation between pediatric and adult PROMIS measures ranged from 0.87 to 0.94. Regression coefficients beta 0 (intercept) and beta 1 (slope), and mean squared error are provided to transform scores from the pediatric to the adult measures, and vice versa. CONCLUSIONS: This study used a relatively new linking method, calibrated projection, to link PROMIS pediatric and adult measure scores, thus expanding the use of PROMIS measures to research that includes both populations.},
 author = {Reeve, Bryce B. and Thissen, David and DeWalt, Darren A. and Huang, I-Chan and Liu, Yang and Magnus, Brooke and Quinn, Hally and Gross, Heather E. and Kisala, Pamela A. and Ni, Pengsheng and Haley, Stephen and Mulcahey, M. J. and Charlifue, Susie and Hanks, Robin A. and Slavin, Mary and Jette, Alan and Tulsky, David S.},
 year = {2016},
 title = {Linkage between the PROMIS(R) pediatric and adult emotional distress measures},
 keywords = {Adolescent;Adult;Child;Female;Forecasting;Humans;Male;Models, Theoretical;Quality of Life/psychology;Self Report;Stress, Psychological/epidemiology;United States/epidemiology;Young Adult},
 pages = {823--833},
 volume = {25},
 number = {4},
 issn = {0962-9343},
 journal = {Quality of life research : an international journal of quality of life aspects of treatment, care and rehabilitation},
 doi = {10.1007/s11136-015-1143-z},
 file = {Reeve, Thissen et al. 2016 - Linkage between the PROMISR pediatric.pdf},
 file = {http://www.ncbi.nlm.nih.gov/pubmed/26424169},
 file = {https://www.ncbi.nlm.nih.gov/pmc/articles/PMC4814370}
}


@article{Revicki.2006,
 abstract = {Patient reported outcomes provide the patient's perspective on the effectiveness of treatment. The draft Food and Drug Administration guidance on patient reported outcomes for labeling and promotional claims raises a number of method and measurement issues that require further clarification, including methods of determining responsiveness and minimal important differences. For clinical trials, instruments need to be based on a clear conceptual framework, have evidence supporting content validity and acceptable psychometric qualities. The measures must also have evidence documenting responsiveness and interpretation guidelines (i.e., minimal important difference) to be most useful as effectiveness endpoints in clinical trials. The recommended approach is to estimate the minimal important difference based on several anchor-based methods, with relevant clinical or patient-based indicators, and to examine various distribution-based estimates (i.e., effect size, standardized response mean, standard error of measurement) as supportive information, and then to triangulate on a single value or small range of values for the MID. Confidence in a specific MID value evolves over time and is confirmed by additional research evidence, including clinical trial experience. The MID may vary by population and context, and no one MID will be valid for all study applications involving a PRO instrument. Responsiveness and MID must be demonstrated and documented for the particular study population, and these measurement characteristics are needed for PRO labeling and promotional claims.},
 author = {Revicki, Dennis A. and Cella, David and Hays, Ron D. and Sloan, Jeff A. and Lenderking, William R. and Aaronson, Neil K.},
 year = {2006},
 title = {Responsiveness and minimal important differences for patient reported outcomes},
 keywords = {Clinical Trials as Topic/methods/standards;Drug Labeling;Endpoint Determination;Evidence-Based Medicine;Humans;Patient Satisfaction;Product Labeling;Psychometrics/instrumentation/methods;Quality of Life/psychology;Reproducibility of Results;Surveys and Questionnaires;Treatment Outcome;United States;United States Food and Drug Administration},
 pages = {70},
 volume = {4},
 issn = {1477-7525},
 journal = {Health and quality of life outcomes},
 doi = {10.1186/1477-7525-4-70},
 file = {https://www.ncbi.nlm.nih.gov/pmc/articles/PMC1586195},
 file = {http://www.ncbi.nlm.nih.gov/pubmed/17005038},
 file = {Revicki, Cella et al. 2006 - Responsiveness and minimal important differences.pdf}
}


@article{Schalet.2014,
 abstract = {Researchers and clinicians wishing to assess anxiety must choose from among numerous assessment options, many of which purport to measure the same or a similar construct. A common reporting metric would have great value, and can be achieved when similar instruments are administered to a single sample and then linked to each other to produce cross-walk score tables. Using item response theory (IRT), we produced cross-walk tables linking three popular ``legacy'' anxiety instruments -- MASQ (N = 743), GAD-7 (N = 748), and PANAS (N = 1120) -- to the anxiety metric of the NIH Patient Reported Outcomes Measurement Information System (PROMIS{\circledR}). The linking relationships were evaluated by resampling small subsets and estimating confidence intervals for the differences between the observed and linked PROMIS scores. Our results allow clinical researchers to retrofit existing data of three commonly-used anxiety measures to the PROMIS Anxiety metric and to compare clinical cut-off scores.},
 author = {Schalet, Benjamin D. and Cook, Karon F. and Choi, Seung W. and Cella, David},
 year = {2014},
 title = {Establishing a Common Metric for Self-Reported Anxiety: Linking the MASQ, PANAS, and GAD-7 to PROMIS Anxiety},
 pages = {88--96},
 volume = {28},
 number = {1},
 issn = {0887-6185},
 journal = {Journal of anxiety disorders},
 doi = {10.1016/j.janxdis.2013.11.006},
 file = {http://www.ncbi.nlm.nih.gov/pubmed/24508596},
 file = {https://www.ncbi.nlm.nih.gov/pmc/articles/PMC4046852},
 file = {Schalet, Cook et al. 2014 - Establishing a Common Metric.pdf}
}


@article{Schalet.2015,
 author = {Schalet, Benjamin D. and Rothrock, Nan E. and Hays, Ron D. and Kazis, Lewis E. and Cook, Karon F. and Rutsohn, Joshua P. and Cella, David},
 year = {2015},
 title = {Linking Physical and Mental Health Summary Scores from the Veterans RAND 12-Item Health Survey (VR-12) to the PROMIS {\circledR} Global Health Scale},
 url = {https://link.springer.com/content/pdf/10.1007/s11606-015-3453-9.pdf},
 pages = {1524--1530},
 volume = {30},
 number = {10},
 issn = {1525-1497},
 journal = {Journal of General Internal Medicine},
 doi = {10.1007/s11606-015-3453-9},
 file = {Schalet, Rothrock et al. 2015 - Linking Physical and Mental Health.pdf},
 file = {https://link.springer.com/article/10.1007/s11606-015-3453-9}
}


@article{Schalet.2015b,
 author = {Schalet, Benjamin D. and Revicki, Dennis A. and Cook, Karon F. and Krishnan, Eswar and Fries, Jim F. and Cella, David},
 year = {2015},
 title = {Establishing a Common Metric for Physical Function: Linking the HAQ-DI and SF-36 PF Subscale to PROMIS {\circledR} Physical Function},
 url = {https://link.springer.com/content/pdf/10.1007/s11606-015-3360-0.pdf},
 pages = {1517--1523},
 volume = {30},
 number = {10},
 issn = {1525-1497},
 journal = {Journal of General Internal Medicine},
 doi = {10.1007/s11606-015-3360-0},
 file = {Schalet, Revicki et al. 2015 - Establishing a Common Metric.pdf},
 file = {https://link.springer.com/article/10.1007/s11606-015-3360-0}
}


@article{Senn.2011,
 author = {Senn, Stephen},
 year = {2011},
 title = {Francis Galton and regression to the mean},
 pages = {124--126},
 volume = {8},
 number = {3},
 issn = {17409705},
 journal = {Significance},
 doi = {10.1111/j.1740-9713.2011.00509.x},
 file = {Senn 2011 - Francis Galton and regression.pdf}
}


@article{Shaw.2018,
 abstract = {BACKGROUND

Patient-reported outcomes for hematopoietic cell transplantation (HCT) survivors are well characterized with established measures; however, there is little experience with the new, freely available Patient-Reported Outcomes Measurement Information System (PROMIS) measures in this population. The aim of this study was to compare the performance of the PROMIS measures in the HCT setting with the performance of the commonly used 36-Item Short Form Health Survey (SF-36).

METHODS

Adult HCT survivors from the Fred Hutchinson Cancer Research Center (n = 4446) were mailed a survey that included the following as part of an annual follow-up survey: the Patient-Reported Outcomes Measurement Information System-Global Health (PROMIS-GH; 10 questions), the 29-Item Patient-Reported Outcomes Measurement Information System Profile (PROMIS-29), and the SF-36.

RESULTS

Both the SF-36 and PROMIS measures were available for 1634 HCT recipients (503 autologous recipients and 1131 allogeneic recipients). The overall response rate was 46{\%}. The median time after transplantation for allogeneic and autologous recipients was 12.0 years (range, 0.4-44.1 years) and 6.1 years (range, 0.4-30.1 years), respectively. With the SF-36 or PROMIS-GH, overall physical functioning was somewhat lower in comparison with the general population, but mental functioning was similar. Component and domain scores with similar contents were strongly correlated by Pearson correlation coefficients: the Global Health-Physical and SF-36 Physical Component Summary scores for autologous (r = 0.82) and allogeneic recipients (r = 0.83) and the PROMIS-29 and SF-36 physical function, pain, and vitality/fatigue scores for allogeneic (0.87, -0.82, and -0.82, respectively) and autologous recipients (0.84, -0.82, and -0.81, respectively). The correlation between the Global Health-Mental and SF-36 Mental Component Summary scores was lower (0.70 for autologous recipients and 0.72 for allogeneic recipients).

CONCLUSIONS

Physical and mental symptoms and function in autologous and allogeneic HCT survivors can be adequately assessed with PROMIS-29 and PROMIS-GH. Cancer 2018;124:841-9. {\copyright} 2017 American Cancer Society.},
 author = {Shaw, Bronwen E. and Syrjala, Karen L. and Onstad, Lynn E. and Chow, Eric J. and Flowers, Mary E. and Jim, Heather and Baker, K. Scott and Buckley, Sarah and Fairclough, Diane L. and Horowitz, Mary M. and Lee, Stephanie J.},
 year = {2018},
 title = {PROMIS measures can be used to assess symptoms and function in long-term hematopoietic cell transplantation survivors},
 keywords = {Adult;Aged;Cross-Sectional Studies;Female;Health Surveys/methods;Hematopoietic Stem Cell Transplantation/methods;Humans;Male;Mental Health;Middle Aged;Outcome Assessment, Health Care/methods/statistics {\&} numerical data;Patient Reported Outcome Measures;Quality of Life;Survivors/statistics {\&} numerical data},
 pages = {841--849},
 volume = {124},
 number = {4},
 issn = {0008-543X},
 journal = {Cancer},
 doi = {10.1002/cncr.31089},
 file = {https://www.ncbi.nlm.nih.gov/pmc/articles/PMC5800994},
 file = {Shaw, Syrjala et al. 2018 - PROMIS measures can be used.pdf},
 file = {http://www.ncbi.nlm.nih.gov/pubmed/29072787}
}


@article{Sloan.2005,
 author = {Sloan, Jeff A. and Cella, David and Hays, Ron D.},
 year = {2005},
 title = {Clinical significance of patient-reported questionnaire data: another step toward consensus},
 keywords = {Consensus;Data Collection;Data Interpretation, Statistical;Health Surveys;Humans;Neoplasms/psychology/therapy;Quality of Life;Reproducibility of Results;Surveys and Questionnaires},
 pages = {1217--1219},
 volume = {58},
 number = {12},
 issn = {0895-4356},
 journal = {Journal of clinical epidemiology},
 doi = {10.1016/j.jclinepi.2005.07.009},
 file = {Sloan, Cella et al. 2005 - Clinical significance of patient-reported questionnaire.pdf},
 file = {http://www.ncbi.nlm.nih.gov/pubmed/16291464}
}


@article{Smeland.2019,
 abstract = {BACKGROUND: High-grade osteosarcoma is a primary malignant bone tumour mainly affecting children and young adults. The European and American Osteosarcoma Study (EURAMOS)-1 is a collaboration of four study groups aiming to improve outcomes of this rare disease by facilitating randomised controlled trials. METHODS: Patients eligible for EURAMOS-1 were aged {\textless}/=40 years with M0 or M1 skeletal high-grade osteosarcoma in which case complete surgical resection at all sites was deemed to be possible. A three-drug combination with methotrexate, doxorubicin and cisplatin was defined as standard chemotherapy, and between April 2005 and June 2011, 2260 patients were registered. We report survival outcomes and prognostic factors in the full cohort of registered patients. RESULTS: For all registered patients at a median follow-up of 54 months (interquartile range: 38-73) from biopsy, 3-year and 5-year event-free survival were 59{\%} (95{\%} confidence interval [CI]: 57-61{\%}) and 54{\%} (95{\%} CI: 52-56{\%}), respectively. Multivariate analyses showed that the most adverse factors at diagnosis were pulmonary metastases (hazard ratio [HR] = 2.34, 95{\%} CI: 1.95-2.81), non-pulmonary metastases (HR = 1.94, 95{\%} CI: 1.38-2.73) or an axial skeleton tumour site (HR = 1.53, 95{\%} CI: 1.10-2.13). The histological subtypes telangiectatic (HR = 0.52, 95{\%} CI: 0.33-0.80) and unspecified conventional (HR = 0.67, 95{\%} CI: 0.52-0.88) were associated with a favourable prognosis compared with chondroblastic subtype. The 3-year and 5-year overall survival from biopsy were 79{\%} (95{\%} CI: 77-81{\%}) and 71{\%} (95{\%} CI: 68-73{\%}), respectively. For patients with localised disease at presentation and in complete remission after surgery, having a poor histological response was associated with worse outcome after surgery (HR = 2.13, 95{\%} CI: 1.76-2.58). In radically operated patients, there was no good evidence that axial tumour site was associated with worse outcome. CONCLUSIONS: In conclusion, data from {\textgreater}2000 patients registered to EURAMOS-1 demonstrated survival rates in concordance with institution- or group-level osteosarcoma trials. Further efforts are required to drive improvements for patients who can be identified to be at higher risk of adverse outcome. This trial reaffirms known prognostic factors, and owing to the large numbers of patients registered, it sheds light on some additional factors to consider.},
 author = {Smeland, Sigbjorn and Bielack, Stefan S. and Whelan, Jeremy and Bernstein, Mark and Hogendoorn, Pancras and Krailo, Mark D. and Gorlick, Richard and Janeway, Katherine A. and Ingleby, Fiona C. and Anninga, Jakob and Antal, Imre and Arndt, Carola and Brown, Ken L. B. and Butterfass-Bahloul, Trude and Calaminus, Gabriele and Capra, Michael and Dhooge, Catharina and Eriksson, Mikael and Flanagan, Adrienne M. and Friedel, Godehard and Gebhardt, Mark C. and Gelderblom, Hans and Goldsby, Robert and Grier, Holcombe E. and Grimer, Robert and Hawkins, Douglas S. and Hecker-Nolting, Stefanie and {Sundby Hall}, Kirsten and Isakoff, Michael S. and Jovic, Gordana and Kuhne, Thomas and Kager, Leo and von Kalle, Thekla and Kabickova, Edita and Lang, Susanna and Lau, Ching C. and Leavey, Patrick J. and Lessnick, Stephen L. and Mascarenhas, Leo and Mayer-Steinacker, Regine and Meyers, Paul A. and Nagarajan, Raj and Randall, R. Lor and Reichardt, Peter and Renard, Marleen and Rechnitzer, Catherine and Schwartz, Cindy L. and Strauss, Sandra and Teot, Lisa and Timmermann, Beate and Sydes, Matthew R. and Marina, Neyssa},
 year = {2019},
 title = {Survival and prognosis with osteosarcoma: outcomes in more than 2000 patients in the EURAMOS-1 (European and American Osteosarcoma Study) cohort},
 pages = {36--50},
 volume = {109},
 issn = {0959-8049},
 journal = {European journal of cancer (Oxford, England : 1990)},
 doi = {10.1016/j.ejca.2018.11.027},
 file = {http://www.ncbi.nlm.nih.gov/pubmed/30685685},
 file = {https://www.ncbi.nlm.nih.gov/pmc/articles/PMC6506906}
}


@article{Sommer.2019,
 abstract = {PURPOSE: To ensure that observed differences in the scores of the European Organisation for Research and Treatment of Cancer Quality of Life Questionnaire Core 30 (EORTC QLQ-C30) reflect actual differences in health-related quality of life (HRQoL) rather than measurement bias, measurement invariance needs to be established. We investigated the assumption of measurement invariance of the EORTC QLQ-C30 in patients with hematological malignancies across age, sex, comorbidity, disease type, and time. METHODS: We used a large database of patients with hematological malignancies, which included HRQoL data collected with the EORTC QLQ-C30. We used the structural equation modeling approach to test for measurement (metric and scalar) invariance across groups (age, sex, comorbidity, disease) and time (baseline, 1 month and 2 month follow-up). Longitudinal invariance was examined in a subgroup of patients diagnosed with myelodysplastic syndromes. RESULTS: Confirmatory factor analyses demonstrated full measurement invariance for age and comorbidity and over time, while support for partial scalar invariance was obtained for sex and disease. Violations of invariance for sex were observed for items of the physical functioning scale and the emotional functioning scale, while for disease type, violations of invariance were observed for items of the physical functioning scale, emotional functioning scale, and the cognitive functioning scale. CONCLUSIONS: Our findings support measurement invariance of the EORTC QLQ-C30 in a large sample of patients with hematological malignancies. The results showed that the number of non-invariant items was negligible, suggesting that this questionnaire is a valid and robust measurement tool in patients with hematological malignancies, also for comparisons across groups and time.},
 author = {Sommer, Kathrin and Cottone, Francesco and Aaronson, Neil K. and Fayers, Peter and Fazi, Paola and Rosti, Gianantonio and Angelucci, Emanuele and Gaidano, Gianluca and Venditti, Adriano and Voso, Maria Teresa and Baccarani, Michele and Vignetti, Marco and Efficace, Fabio},
 year = {2019},
 title = {Consistency matters: measurement invariance of the EORTC QLQ-C30 questionnaire in patients with hematologic malignancies},
 issn = {0962-9343},
 journal = {Quality of life research : an international journal of quality of life aspects of treatment, care and rehabilitation},
 doi = {10.1007/s11136-019-02369-5},
 file = {Sommer, Cottone et al. 2019 - Consistency matters.pdf},
 file = {http://www.ncbi.nlm.nih.gov/pubmed/31782016}
}


@article{Thorndike.1922,
 author = {Thorndike, E. L.},
 year = {1922},
 title = {On finding equivalent scores in tests of intelligence},
 pages = {29--33},
 volume = {6},
 number = {1},
 issn = {0021-9010},
 journal = {Journal of Applied Psychology},
 doi = {10.1037/h0072880},
 file = {Thorndike 1922 - On finding equivalent scores.pdf}
}


@article{Tian.2014,
 abstract = {OBJECTIVE: To use item response theory (IRT) methods to link scores from 2 recently developed contemporary functional outcome measures, the adult Spinal Cord Injury-Functional Index (SCI-FI) and the Pedi SCI (both the parent version and the child version). DESIGN: Secondary data analysis of the physical functioning items of the adult SCI-FI and the Pedi SCI instruments. We used a nonequivalent group design with items common to both instruments and the Stocking-Lord method for the linking. Linking was conducted so that the adult SCI-FI and Pedi SCI scaled scores could be compared. SETTING: Community. PARTICIPANTS: This study included a total sample of 1558 participants. Pedi SCI items were administered to a sample of children (n=381) with SCI aged 8 to 21 years, and of parents/caregivers (n=322) of children with SCI aged 4 to 21 years. Adult SCI-FI items were administered to a sample of adults (n=855) with SCI aged 18 to 92 years. INTERVENTIONS: Not applicable. MAIN OUTCOME MEASURES: Five scales common to both instruments were included in the analysis: Wheelchair, Daily Routine/Self-care, Daily Routine/Fine Motor, Ambulation, and General Mobility functioning. RESULTS: Confirmatory factor analysis and exploratory factor analysis results indicated that the 5 scales are unidimensional. A graded response model was used to calibrate the items. Misfitting items were identified and removed from the item banks. Items that function differently between the adult and child samples (ie, exhibit differential item functioning) were identified and removed from the common items used for linking. Domain scores from the Pedi SCI instruments were transformed onto the adult SCI-FI metric. CONCLUSIONS: This IRT linking allowed estimation of adult SCI-FI scale scores based on Pedi SCI scale scores and vice versa; therefore, it provides clinicians with a means of tracking long-term functional data for children with an SCI across their entire lifespan.},
 author = {Tian, Feng and Ni, Pengsheng and Mulcahey, M. J. and Hambleton, Ronald K. and Tulsky, David and Haley, Stephen M. and Jette, Alan M.},
 year = {2014},
 title = {Tracking functional status across the spinal cord injury lifespan: linking pediatric and adult patient-reported outcome scores},
 keywords = {Activities of Daily Living;Adolescent;Adult;Age Factors;Aged;Aged, 80 and over;Child;Disability Evaluation;Factor Analysis, Statistical;Female;Humans;Male;Medical Record Linkage;Middle Aged;Motor Skills/physiology;Psychometrics;Spinal Cord Injuries/physiopathology;Trauma Severity Indices;Walking/physiology;Wheelchairs;Young Adult},
 pages = {2078-2085.e15},
 volume = {95},
 number = {11},
 issn = {0003-9993},
 journal = {Archives of Physical Medicine and Rehabilitation},
 doi = {10.1016/j.apmr.2014.05.023},
 file = {http://www.ncbi.nlm.nih.gov/pubmed/24933214},
 file = {Tian, Ni et al. 2014 - Tracking functional status.pdf}
}


@article{Tulsky.2015,
 abstract = {OBJECTIVE

To develop a calibrated spinal cord injury-quality of life (SCI-QOL) item bank, computer adaptive test (CAT), and short form to assess depressive symptoms experienced by individuals with SCI, transform scores to the Patient Reported Outcomes Measurement Information System (PROMIS) metric, and create a crosswalk to the Patient Health Questionnaire (PHQ)-9.

DESIGN

We used grounded-theory based qualitative item development methods, large-scale item calibration field testing, confirmatory factor analysis, item response theory (IRT) analyses, and statistical linking techniques to transform scores to a PROMIS metric and to provide a crosswalk with the PHQ-9.

SETTING

Five SCI Model System centers and one Department of Veterans Affairs medical center in the United States.

PARTICIPANTS

Adults with traumatic SCI.

MAIN OUTCOME MEASURES

Spinal Cord Injury--Quality of Life (SCI-QOL) Depression Item Bank

RESULTS

Individuals with SCI were involved in all phases of SCI-QOL development. A sample of 716 individuals with traumatic SCI completed 35 items assessing depression, 18 of which were PROMIS items. After removing 7 non-PROMIS items, factor analyses confirmed a unidimensional pool of items. We used a graded response IRT model to estimate slopes and thresholds for the 28 retained items. The SCI-QOL Depression measure correlated 0.76 with the PHQ-9.

CONCLUSIONS

The SCI-QOL Depression item bank provides a reliable and sensitive measure of depressive symptoms with scores reported in terms of general population norms. We provide a crosswalk to the PHQ-9 to facilitate comparisons between measures. The item bank may be administered as a CAT or as a short form and is suitable for research and clinical applications.},
 author = {Tulsky, David S. and Kisala, Pamela A. and Kalpakjian, Claire Z. and Bombardier, Charles H. and Pohlig, Ryan T. and Heinemann, Allen W. and Carle, Adam and Choi, Seung W.},
 year = {2015},
 title = {Measuring depression after spinal cord injury: Development and psychometric characteristics of the SCI-QOL Depression item bank and linkage with PHQ-9},
 keywords = {Adult;Calibration;Depression/classification/diagnosis/etiology;Female;Health Status Indicators;Humans;Male;Middle Aged;Quality of Life;Spinal Cord Injuries/complications/psychology;Surveys and Questionnaires/standards},
 pages = {335--346},
 volume = {38},
 number = {3},
 issn = {1079-0268},
 journal = {The journal of spinal cord medicine},
 doi = {10.1179/2045772315Y.0000000020},
 file = {https://www.ncbi.nlm.nih.gov/pmc/articles/PMC4445024},
 file = {http://www.ncbi.nlm.nih.gov/pubmed/26010968},
 file = {Tulsky, Kisala et al. 2015 - Measuring depression after spinal cord.pdf}
}


@article{Tulsky.2019,
 abstract = {PURPOSE: Having independent versions of the PROMIS(R) scales (for Pediatric and Adults) is problematic as scores cannot be evaluated longitudinally as individuals move from childhood into adulthood. The primary aim of this research project is to use item response theory (IRT) to develop a transitional scoring link (or {\textquotedbl}crosswalk{\textquotedbl}) between the PROMIS adult and pediatric physical health measures. SETTING: Sample 1 was collected at 6 rehabilitation hospitals in the U.S., and participants in Sample 2 were recruited from public health insurance programs and an online research panel. METHODS: PROMIS pediatric and adult physical function, mobility, upper extremity, fatigue, and pain measures were administered to a sample of 874 individuals aged 14-20 years old with special health needs and a sample of 641 individuals aged 14-25 years with a disability. IRT-based scores were linked using a linear approximation to calibrated projection. RESULTS: Estimated latent variable correlations ranged between 0.84 and 0.95 for the PROMIS pediatric and adult scores. Root Expected Mean Square Difference values were below the 0.08 threshold in all cases except when comparing genders on the Mobility (0.097) and Pain (0.10) scales in the special health care needs sample. Sum score conversion tables for the pediatric and adult PROMIS measures are presented. CONCLUSIONS: The linking coefficients can be used to calculate scale scores on PROMIS adult measures from pediatric measure scores and vice versa. This may lead to more accurate measurement in cross-sectional studies spanning multiple age groups or longitudinal studies that require comparable measurement across distinct developmental stages.},
 author = {Tulsky, David S. and Kisala, Pamela A. and Boulton, Aaron J. and Jette, Alan M. and Thissen, David and Ni, Pengsheng and DeWalt, Darren A. and Huang, I-Chan and Liu, Yang and Mulcahey, M. J. and Slavin, Mary and Magnus, Brooke and Crump, Holly and Hanks, Robin and Charlifue, Susan and Reeve, Bryce B.},
 year = {2019},
 title = {Determining a transitional scoring link between PROMIS(R) pediatric and adult physical health measures},
 keywords = {Adolescent;Adult;Cross-Sectional Studies;Disabled Persons/psychology;Female;Humans;Male;Patient Reported Outcome Measures;Psychometrics/methods;Quality of Life/psychology;Young Adult},
 pages = {1217--1229},
 volume = {28},
 number = {5},
 issn = {0962-9343},
 journal = {Quality of life research : an international journal of quality of life aspects of treatment, care and rehabilitation},
 doi = {10.1007/s11136-018-2073-3},
 file = {Tulsky, Kisala et al. 2019 - Determining a transitional scoring link.pdf},
 file = {http://www.ncbi.nlm.nih.gov/pubmed/30539361}
}


@article{Upton.2005,
 abstract = {BACKGROUND: Health related quality of life (HRQL) has been recognised as an important paediatric outcome measurement. One of the more promising measures to emerge in recent years is the Pediatric Quality Of Life Inventory (PedsQL), developed in the US. Advantages of the PedsQL include brevity, availability of age appropriate versions and parallel forms for child and parent. This study developed a UK-English version of PedsQL generic module and assessed its performance in a group of UK children and their parents. METHODS: PedsQL was translated to UK-English. The psychometric properties of the UK version were then tested following administration to 1399 children and 970 of their parents. The sample included healthy children, children diagnosed with asthma, diabetes or inflammatory bowel disease and children in remission from cancer. RESULTS: Psychometric properties were similar to those reported for the original PedsQL. Internal reliability exceeded 0.70 for all proxy and self-report sub-scales. Discriminant validity was established for proxy and self-report with higher HRQL being reported for healthy children than those with health problems. Sex differences were noted on the emotional functioning subscale, with females reporting lower HRQL than males. Proxy and self-report correlation was higher for children with health problems than for healthy children. CONCLUSION: The UK-English version of PedsQL performed as well as the original PedsQL and is recommended for assessment of paediatric HRQL in the UK.},
 author = {Upton, Penney and Eiser, Christine and Cheung, Ivy and Hutchings, Hayley A. and Jenney, Meriel and Maddocks, Alison and Russell, Ian T. and Williams, John G.},
 year = {2005},
 title = {Measurement properties of the UK-English version of the Pediatric Quality of Life Inventory 4.0 (PedsQL) generic core scales},
 keywords = {Adolescent;Asthma/physiopathology/psychology;Child;Child, Preschool;Diabetes Mellitus/physiopathology/psychology;Female;Humans;Inflammatory Bowel Diseases/parasitology/physiopathology;Male;Parents/psychology;Pediatrics/methods;Psychometrics/instrumentation;Quality of Life;Sickness Impact Profile;Social Adjustment;Surveys and Questionnaires;United Kingdom},
 pages = {22},
 volume = {3},
 issn = {1477-7525},
 journal = {Health and quality of life outcomes},
 doi = {10.1186/1477-7525-3-22},
 file = {https://www.ncbi.nlm.nih.gov/pmc/articles/PMC1079918},
 file = {http://www.ncbi.nlm.nih.gov/pubmed/15804349},
 file = {Upton, Eiser et al. 2005 - Measurement properties of the UK-English. 2005 - Measurement properties of the UK-English}
}


@article{vanRielChristelAHP.2014,
 abstract = {PURPOSE: Adolescents experience physical and psychosocial changes as part of their normal development. It can be hypothesized that they have lower scores on Quality of Life (QoL) and self-perception when additional changes occur due to cancer treatment. The purpose of our study was to assess self-perception and QoL of adolescents during or up to three months after adjuvant treatment for a primary malignant bone tumour. METHODS: Ten adolescent patients (median age of 15 years) were included. Every patient was matched with two healthy peers. Participants completed the dutch version of the Self Perception Profile of Adolescents (SPPA) to measure self-perception and the KIDSCREEN-52 questionnaire for QoL. For both instruments, normative data were available. RESULTS: Adolescents with a bone tumour had consistently lower scores on QoL as compared to healthy peers. Significantly on domains: physical well-being (P {\textless} 0.002), autonomy (P = 0.02), social support (P = 0.04) and school environment (P = 0.02). Scores on self-perception in this group were similar in both the study and control group. CONCLUSIONS: Adolescents with a primary malignant bone tumour during or up to three months after adjuvant treatment had lower scores on QoL (KIDSCREEN-52), significantly on domains of physical well-being and social functioning. Unlike most other quality of life instruments, the KIDSCREEN-52 contains different areas of social functioning and has shown to be a useful instrument in our patient group. Scores on self-perception in this group were similar in both study and control group.},
 author = {{van Riel, Christel A H P} and {Meijer-van den Bergh, Esther E M} and Kemps, Hennie L. M. and Feuth, Ton and Schreuder, Hendrik W. B. and Hoogerbrugge, Peter M. and {De Groot, Imelda J M} and Mavinkurve-Groothuis, Annelies M. C.},
 year = {2014},
 title = {Self-perception and quality of life in adolescents during treatment for a primary malignant bone tumour},
 keywords = {Adolescent;Bone Neoplasms/psychology/therapy;Case-Control Studies;Cross-Sectional Studies;Female;Humans;Male;Netherlands;Osteosarcoma/psychology/therapy;Quality of Life;Self Concept},
 pages = {267--272},
 volume = {18},
 number = {3},
 issn = {1462-3889},
 journal = {European journal of oncology nursing : the official journal of European Oncology Nursing Society},
 doi = {10.1016/j.ejon.2014.01.005},
 file = {van Riel, Christel A H P, Meijer-van den Bergh, Esther E M et al. 2014 - Self-perception and quality.pdf},
 file = {http://www.ncbi.nlm.nih.gov/pubmed/24656419}
}


@article{Varni.1999,
 abstract = {[Background. Pediatric patients' self-report of health-related quality of life (HRQOL) has emerged as an important patient-based health outcome. A practical, validated generic measure of HRQOL facilitates assessing risk, tracking health status, and measuring treatment outcomes in pediatric populations. Methods. The PedsQL is a brief, standardized, generic assessment instrument that systematically assesses patients' and parents' perceptions of HRQOL in pediatric patients with chronic health conditions using pediatric cancer as an exemplary model. The PedsQL is based on a modular approach to measuring HRQOL and consists of a 15-item core measure of global HRQOL and eight supplemental modules assessing specific symptom or treatment domains. The PedsQL was empirically derived from data collected from 291 pediatric cancer patients and their parents at various stages of treatment. Results. Both reliability and validity were determined. Cronbach's alpha coefficients for the core measure (\textgreek{a} = .83 for patient and \textgreek{a} = .86 for parent) were acceptable for group comparisons. Alphas for the patient self-report modules generally ranged from .70 to .89. Discriminant or clinical validity, using the known-groups approach, was demonstrated for patients on- versus off-treatments. The 11 scales showed small-to-medium positive inter-correlations, supporting the multidimensional measurement model. Further construct validity was demonstrated via a multimethod-multitrait matrix using standardized psychosocial questionnaires. Conclusion. The results support the PedsQL as a reliable and valid measure of HRQOL. The PedsQL core and modular design makes it flexible enough to be used in a variety of research and clinical applications for pediatric chronic health conditions.]},
 author = {Varni, James W. and Seid, Michael and Rode, Cheryl A.},
 year = {1999},
 title = {The PedsQL{\texttrademark}: Measurement Model for the Pediatric Quality of Life Inventory},
 pages = {126--139},
 volume = {37},
 number = {2},
 issn = {00257079},
 journal = {Medical Care},
 file = {http://www.jstor.org/stable/3767218},
 file = {Varni, Seid et al. 1999 - The PedsQL™.pdf}
}


@article{Varni.2001,
 abstract = {BACKGROUND: The PedsQL (Pediatric Quality of Life Inventory) (Children's Hospital and Health Center, San Diego, California) is a modular instrument for measuring health-related quality of life (HRQOL) in children and adolescents ages 2 to 18. The PedsQL 4.0 Generic Core Scales are multidimensional child self-report and parent proxy-report scales developed as the generic core measure to be integrated with the PedsQL Disease-Specific Modules. The PedsQL 4.0 Generic Core Scales consist of 23 items applicable for healthy school and community populations, as well as pediatric populations with acute and chronic health conditions. METHODS: The 4 PedsQL 4.0 Generic Core Scales (Physical, Emotional, Social, School) were administered to 963 children and 1,629 parents (1,677 subjects accrued overall) recruited from pediatric health care settings. Item-level and scale-level measurement properties were computed. RESULTS: Internal consistency reliability for the Total Scale Score (alpha = 0.88 child, 0.90 parent report), Physical Health Summary Score (alpha = 0.80 child, 0.88 parent), and Psychosocial Health Summary Score (alpha = 0.83 child, 0.86 parent) were acceptable for group comparisons. Validity was demonstrated using the known-groups method, correlations with indicators of morbidity and illness burden, and factor analysis. The PedsQL distinguished between healthy children and pediatric patients with acute or chronic health conditions, was related to indicators of morbidity and illness burden, and displayed a factor-derived solution largely consistent with the a priori conceptually-derived scales. CONCLUSION: The results demonstrate the reliability and validity of the PedsQL 4.0 Generic Core Scales. The PedsQL 4.0 Generic Core Scales may be applicable in clinical trials, research, clinical practice, school health settings, and community populations.},
 author = {Varni, J. W. and Seid, M. and Kurtin, P. S.},
 year = {2001},
 title = {PedsQL 4.0: reliability and validity of the Pediatric Quality of Life Inventory version 4.0 generic core scales in healthy and patient populations},
 keywords = {Acute Disease;Adolescent;Analysis of Variance;Child;Child Welfare/classification/psychology;Child, Preschool;Chronic Disease;Factor Analysis, Statistical;Female;Humans;Male;Parents;Pediatrics;Psychometrics/methods;Quality of Life;Reproducibility of Results;United States},
 pages = {800--812},
 volume = {39},
 number = {8},
 issn = {00257079},
 journal = {Medical Care},
 doi = {10.1097/00005650-200108000-00006},
 file = {Varni, Seid et al. 2001 - PedsQL 4.0.0},
 file = {http://www.ncbi.nlm.nih.gov/pubmed/11468499}
}


@article{Varni.2002,
 abstract = {BACKGROUND: The Pediatric Quality of Life Inventory (PedsQL) is a modular instrument designed to measure health-related quality of life (HRQOL) in children and adolescents ages 2-18 years. The PedsQL 4.0 Generic Core Scales are multidimensional child self-report and parent proxy-report scales developed as the generic core measure to be integrated with the PedsQL disease specific modules. The PedsQL Multidimensional Fatigue Scale was designed to measure fatigue in pediatric patients. The PedsQL 3.0 Cancer Module was designed to measure pediatric cancer specific HRQOL. METHODS: The PedsQL Generic Core Scales, Multidimensional Fatigue Scale, and Cancer Module were administered to 339 families (220 child self-reports; 337 parent proxy-reports). RESULTS: Internal consistency reliability for the PedsQL Generic Core Total Scale Score (alpha = 0.88 child, 0.93 parent report), Multidimensional Fatigue Total Scale Score (alpha = 0.89 child, 0.92 parent report) and most Cancer Module Scales (average alpha = 0.72 child, 0.87 parent report) demonstrated reliability acceptable for group comparisons. Validity was demonstrated using the known-groups method. The PedsQL distinguished between healthy children and children with cancer as a group, and among children on-treatment versus off-treatment. The validity of the PedsQL Multidimensional Fatigue Scale was further demonstrated through hypothesized intercorrelations with dimensions of generic and cancer specific HRQOL. CONCLUSIONS: The results demonstrate the reliability and validity of the PedsQL Generic Core Scales, Multidimensional Fatigue Scale, and Cancer Module in pediatric cancer. The PedsQL may be utilized as an outcome measure in clinical trials, research, and clinical practice.},
 author = {Varni, James W. and Burwinkle, Tasha M. and Katz, Ernest R. and Meeske, Kathy and Dickinson, Paige},
 year = {2002},
 title = {The PedsQL in pediatric cancer: reliability and validity of the Pediatric Quality of Life Inventory Generic Core Scales, Multidimensional Fatigue Scale, and Cancer Module},
 keywords = {Activities of Daily Living;Adolescent;Child;Child, Preschool;Fatigue/etiology/psychology;Female;Health Status;Humans;Male;Neoplasms/physiopathology/psychology;Parents;Pediatrics/methods;Quality of Life;Reproducibility of Results;Self-Assessment;Sickness Impact Profile;Surveys and Questionnaires},
 pages = {2090--2106},
 volume = {94},
 number = {7},
 issn = {0008-543X},
 journal = {Cancer},
 doi = {10.1002/cncr.10428},
 file = {Varni, Burwinkle et al. 2002 - The PedsQL in pediatric cancer.pdf},
 file = {http://www.ncbi.nlm.nih.gov/pubmed/11932914}
}


@article{Varni.2004,
 abstract = {The objective of this prospective study was to investigate the cross-sectional and longitudinal associations between pain and emotional distress in children and adolescents with cancer as measured by the Pediatric Quality of Life Inventory (PedsQL) Emotional Functioning and Pain Scales. The PedsQL 1.0 Generic Core Scales are multidimensional scales developed as the generic core measure to be integrated with the PedsQL Disease-Specific Modules. The PedsQL 1.0 Cancer Module was designed to measure pediatric cancer-specific health-related quality of life. The PedsQL Generic Core Scales, Emotional Functioning Scale and Cancer Module Pain Scale, were administered to 69 children and 59 adolescents and their parents at Time 1 and Time 2, which was 6 months on average after Time 1. Prospective hierarchical multiple regression analyses supported a longitudinal predictive model with Time 1 pain predicting Time 2 pain and Time 1 emotional distress predicting Time 2 emotional distress, respectively. Time 1 emotional distress did not predict Time 2 pain, and Time 1 pain did not predict Time 2 emotional distress. The results demonstrate that pediatric cancer pain and emotional distress, although associated cross-sectionally, are differentially predictive in prospective longitudinal analyses. These results suggest that both pain and emotional distress should be targeted for treatment interventions concurrently to enhance long-term health-related quality of life of the pediatric patient with cancer.},
 author = {Varni, James W. and Burwinkle, Tasha M. and Katz, Ernest R.},
 year = {2004},
 title = {The PedsQL in pediatric cancer pain: a prospective longitudinal analysis of pain and emotional distress},
 keywords = {Adolescent;Child;Cross-Sectional Studies;Family;Female;Humans;Longitudinal Studies;Male;Multivariate Analysis;Neoplasms/complications;Oncology Service, Hospital;Pain/etiology/psychology;Parents/psychology;Prospective Studies;Quality of Life;Regression Analysis;Stress, Psychological/etiology/psychology},
 pages = {239--246},
 volume = {25},
 number = {4},
 issn = {0196-206X},
 journal = {Journal of developmental and behavioral pediatrics : JDBP},
 doi = {10.1097/00004703-200408000-00003},
 file = {http://www.ncbi.nlm.nih.gov/pubmed/15308924},
 file = {Varni, Burwinkle et al. 2004 - The PedsQL in pediatric cancer.pdf}
}


@article{Varni.2006,
 abstract = {BACKGROUND: The application of health-related quality of life (HRQOL) as a school population health measure may facilitate risk assessment and resource allocation, the tracking of student health at the school and district level, the identification of health disparities among schoolchildren, and the determination of health outcomes from interventions and policy decisions at the school, district, and county level. OBJECTIVE: To determine the feasibility, reliability, and validity of the 23-item PedsQL 4.0 (Pediatric Quality of Life Inventory) Generic Core Scales as a school population health measure for children and adolescents. DESIGN: Survey conducted in 304 classes at 18 elementary schools, 4 middle schools, and 3 high schools within a large metropolitan school district. METHODS: The PedsQL 4.0 Generic Core Scales (Physical, Emotional, Social, School Functioning) were completed by 2437 children ages 8-18 and 4227 parents of children ages 5-18. RESULTS: The PedsQL 4.0 evidenced minimal missing responses, achieved excellent reliability for the Total Scale Score (alpha = 0.89 child, 0.92, parent report), and distinguished between healthy children and children with chronic health conditions. The PedsQL 4.0 was related to indicators of socioeconomic status (SES) at the school and district level. The PedsQL School Functioning Scale was significantly correlated with standardized achievement scores based on the Stanford 9. CONCLUSION: The results demonstrate the feasibility, reliability and validity of the PedsQL 4.0 Generic Core Scales as a school population health measure. The implications of measuring HRQOL in schoolchildren at the school, district, and county level for identifying and ameliorating health disparities are discussed.},
 author = {Varni, James W. and Burwinkle, Tasha M. and Seid, Michael},
 year = {2006},
 title = {The PedsQL 4.0 as a school population health measure: feasibility, reliability, and validity},
 keywords = {Adolescent;California;Child;Female;Health Status;Humans;Male;Pediatrics;Quality of Life;Social Class;Surveys and Questionnaires/standards},
 pages = {203--215},
 volume = {15},
 number = {2},
 issn = {0962-9343},
 journal = {Quality of life research : an international journal of quality of life aspects of treatment, care and rehabilitation},
 doi = {10.1007/s11136-005-1388-z},
 file = {Varni, Burwinkle et al. 2006 - The PedsQL 4.0.pdf},
 file = {http://www.ncbi.nlm.nih.gov/pubmed/16468077}
}


@article{Weddington.1985,
 abstract = {When compared to amputation, limb salvage procedures for extremity sarcomas have been advocated because of potential functional benefits and presumed psychological-outcome advantages. The purpose of this study was to compare psychological outcomes between survivors who underwent either amputation or limb salvage procedures for extremity sarcomas. Fifteen amputees and 20 patients with salvaged limbs (mean age, 37.9 years; range, 15 to 71 years) were evaluated 1 to 5 years after surgery for extremity sarcomas. Demographic and medical information was obtained and cognitive functioning, affect, mood, body image, physical functioning, global psychological adjustment to illness and surgery, and lifetime prevalence of psychiatric disorders before and after surgery were assessed. Two patients were excluded because of the presence of an incapacitating organic mental syndrome. The remaining patients, 14 amputees and 19 patients with salvaged limbs, had a variety of soft-tissue and bone sarcomas. No significant differences were found between the groups in age, sex, marital status, surgically involved extremity, chemotherapy status, and social class at the time of surgery and interviews. There were no significant differences between the groups in scores of cognitive capacity, symptoms, mood, body image changes, global physical functioning, global adjustment to illness and surgery, and lifetime prevalence of psychiatric disorders before or after surgery. Most patients revealed only mild psychological symptoms and 55{\%} demonstrated good to excellent adjustment to their surgeries and diseases. There were no significant differences in measures of psychological outcome for patients with extremity sarcomas who underwent limb salvage procedures compared to those who underwent amputation. A psychological-outcome advantage of limb-salvage surgery compared to amputation has yet to be demonstrated.},
 author = {Weddington, W. W. and Segraves, K. B. and Simon, M. A.},
 year = {1985},
 title = {Psychological outcome of extremity sarcoma survivors undergoing amputation or limb salvage},
 keywords = {Adaptation, Psychological;Adolescent;Adult;Aged;Amputation/psychology;Depressive Disorder/etiology;Extremities/surgery;Humans;Interview, Psychological;Middle Aged;Mood Disorders/etiology;Prognosis;Retrospective Studies;Sarcoma/psychology/surgery},
 pages = {1393--1399},
 volume = {3},
 number = {10},
 issn = {0732-183X},
 journal = {Journal of clinical oncology : official journal of the American Society of Clinical Oncology},
 doi = {10.1200/JCO.1985.3.10.1393},
 file = {Weddington, Segraves et al. 1985 - Psychological outcome of extremity sarcoma.pdf},
 file = {http://www.ncbi.nlm.nih.gov/pubmed/4045528}
}


@article{Whelan.2015,
 author = {Whelan, J. S. and Bielack, S. S. and Marina, N. and Smeland, S. and Jovic, G. and Hook, J. M. and Krailo, M. and Anninga, J. and Butterfass-Bahloul, T. and B{\"o}hling, T. and Calaminus, G. and Capra, M. and Deffenbaugh, C. and Dhooge, C. and Eriksson, M. and Flanagan, A. M. and Gelderblom, H. and Goorin, A. and Gorlick, R. and Gosheger, G. and Grimer, R. J. and Hall, K. S. and Helmke, K. and Hogendoorn, P. C. W. and Jundt, G. and Kager, L. and Kuehne, T. and Lau, C. C. and Letson, G. D. and Meyer, J. and Meyers, P. A. and Morris, C. and Mottl, H. and Nadel, H. and Nagarajan, R. and Randall, R. L. and Schomberg, P. and Schwarz, R. and Teot, L. A. and Sydes, M. R. and Bernstein, M.},
 year = {2015},
 title = {EURAMOS-1, an international randomised study for osteosarcoma: results from pre-randomisation treatment},
 url = {https://academic.oup.com/annonc/article-pdf/26/2/407/24065165/mdu526.pdf},
 pages = {407--414},
 volume = {26},
 number = {2},
 issn = {0923-7534},
 journal = {Annals of Oncology},
 doi = {10.1093/annonc/mdu526},
 file = {Whelan, Bielack et al. 2015 - EURAMOS-1, an international randomised study.pdf}
}


@book{Wu.2017,
 author = {Wu, M. and Tam, H. P. and Jen, T. H.},
 year = {2017},
 title = {Educational Measurement for Applied Researchers: Theory into Practice},
 url = {https://books.google.de/books?id=EOHTDQAAQBAJ},
 publisher = {{Springer Singapore}},
 isbn = {9789811033025}
}


@article{Zhou.2010,
 abstract = {BACKGROUND

Validity of self-reported height and weight has not been adequately evaluated in diverse adolescent populations. In fact there are no reported validity studies conducted in Asian children and adolescents. This study aims to examine the accuracy of self-reported weight, height, and resultant BMI values in Chinese adolescents, and of the adolescents' subsequent classification into overweight categories.

METHODS

Weight and height were self-reported and measured in 1761 adolescents aged 12-16 years in a cross-sectional survey in Xi'an city, China. BMI was calculated from both reported values and measured values. Bland-Altman plots with 95{\%} limits of agreement, Pearson's correlation and Kappa statistics were calculated to assess the agreement.

RESULTS

The 95{\%} limits of agreement were -11.16 and 6.46 kg for weight, -4.73 and 7.45 cm for height, and -4.93 and 2.47 kg/m2 for BMI. Pearson correlation between measured and self-reported values was 0.912 for weight, 0.935 for height and 0.809 for BMI. Weighted Kappa was 0.859 for weight, 0.906 for height and 0.754 for BMI. Sensitivity for detecting overweight (includes obese) in adolescents was 56.1{\%}, and specificity was 98.6{\%}. Subjects' area of residence, age and BMI were significant factors associated with the errors in self-reporting weight, height and relative BMI.

CONCLUSIONS

Reported weight and height does not have an acceptable agreement with measured data. Therefore, we do not recommend the application of self-reported weight and height to screen for overweight adolescents in China. Alternatively, self-reported data could be considered for use, with caution, in surveillance systems and epidemiology studies.},
 author = {Zhou, Xiaoyan and Dibley, Michael J. and Cheng, Yue and Ouyang, Xue and Yan, Hong},
 year = {2010},
 title = {Validity of self-reported weight, height and resultant body mass index in Chinese adolescents and factors associated with errors in self-reports},
 pages = {190},
 volume = {10},
 number = {1},
 issn = {1471-2458},
 journal = {BMC Public Health},
 doi = {10.1186/1471-2458-10-190},
 file = {https://www.ncbi.nlm.nih.gov/pmc/articles/PMC2864211},
 file = {http://www.ncbi.nlm.nih.gov/pubmed/20384994},
 file = {c65879c6-5cd8-4bf9-baa1-5628b69f2e70:C\:\\Users\\MOB50111055\\AppData\\Local\\Swiss Academic Software\\Citavi 6\\ProjectCache\\wsboxyrilu8h1wpng3r6t0ony410oc0m8enokjbmw8\\Citavi Attachments\\c65879c6-5cd8-4bf9-baa1-5628b69f2e70.pdf:pdf}
}
